# Supplementary material for: Mechanical forces drive ordered patterning of hair cells in the mammalian inner ear
Source: Nat Commun. 2020 Oct 12;11:5137. doi: 10.1038/s41467-020-18894-8 (PMC7550578; doi:10.1038/s41467-020-18894-8)
Supplement: Supplementary file 17 — Source Data [file 41467_2020_18894_MOESM17_ESM.xlsx]

## Sheet: Figure 1e
Figure 1e
Number of SC neighbors
	E15.5										E17.5										P0
	1	2	3	4	5	6	7	8	9	10	1	2	3	4	5	6	7	8	9	10	1	2	3	4	5	6	7	8	9	10
				6	5	5	4	5	5	4	4	6	6	4	5	4	4	4	4	4	4	4	4	5	4	4	4	4	4	4
				5	4	5	4	5	4	5	5	4	4	5	4	5	5	4	4	4	4	4	4	5	4	4	4	4	4	4
				5	4	4	4	4	4	4	4	6	4	5	5	5	5	4	4	5	4	4	4	4	4	4	4	4	4	4
				5	6	3	4	5	3	4	4	5	5	4	4	5	4	5	4	4	5	5	5	4	4	5	4	4	4	4
				5	6	6	3	4	4	4	5	5	5	5	4	5	4	4	5	4	5	4	5	4	4	5	4	4	4	4
				5	7	5	6	4	4	3	4	5	5	4	4	5	4	4	5	4	5	4	5	4	4	5	4	4	4	4
				4	4	4	4	4	5	8	4	4	4	5	3	5	4	4	4	4	5	4	5	4	4	4	4	4	4	5
					6	5	5	4	5	4	4	4	5	5	4	5	4	4	4	4	4	4	4	4	4	4	4	4	4	5
					6	4	5	4	4	6	5	5	5	5	4	5	4	4	4	4	5	4	4	4	4	4	4	4	4	5
					5	4	5	4	4	4	4	4	5	4	4	3	4	5	4	4	4	4	4	4	4	4	4	4	4	4
					5	3	5	4	4	5	5	4	4	4	4	5	4	3	4	4	4	4	4	5	5	4	4		4	4
					4	4	6	4	3	4	4	4	5	4	4	5	4	4	4	4	4	5	4	5	4	4	4		4	4
					5	5	4	4	4	3	2	5	4	3	4	5	4	4	4	4	4	4	4	4	4	4	4		4	4
					5	3	4	3	3	5	4	5	5	4	4	4	4	4	5	4	5	4	4	4	5	4	4		4	4
					4	4	5	6	5	4	3	5	4	4	5	4	4	4	4	4	4	4	4	4	4	4	4		4	4
					3	4	4	4	5	2	5	5	5	4	4	4	4	5	4	6	5	4	4	4	4	4	4		4	4
					5	4	4	5	5	5	5	5	5	5	4	4	5	5	4	3	5	5	4	4	4	4	4		4	4
					4	6	4	4	4	6	4	3	5	4	5	4	4	4	4	5	5	4	4	4	4	4	4		4	4
					5	4	4	4	5	4	5	6	6	4	5	4	4	5	4	5	4	5	3	4	4	4	4		4	4
					4	5	4	4	5	3	4	5	4	3	5	4	4	4	4	4	4	5	3	4	5	4	4		4	4
					3	3	5	5	5	4	5	4	4	4	4	5	4	3	4	4	4	4	5	4	4	4	3		4	4
					4	5	5	4	5	4	5	5	5	5	5	4	4	4	4	4	4	5	5	4	4	4	4		4	4
					4	4	4	5	4	4	4	5	4	5	4	5	4	4	4	4	5	5	4	3	4	4	4		4	4
					4	4	4	5	5	6	4	4	4	5	5	4	4	4	5	4	4	5	4	5	4	4	3		4	4
					4	4	4	4	5	4	2	4	5	4	4	4	5	4	5	4	4	3	5	5	4	4			4	4
					4	5	5	4	5	5	5	4	5	5	4	4	4	4	5	4	4	4	4	4	4	4			4	4
					6	6	4	4	4	5	2	3	5	4	5	4	4	5	4	4	4	4	4	4	4	5			4	4
					6	3	5	5	5	4	3	4	4	4	4	4	4	5	4	4	5	4	4	4	4	3			4	4
					5	5	3	4	5	4	5	4	5	5	4	4	5	4	4	4	5	4	5	4	4	4			4	4
					5		5	4	5	3	3	4	5	4	5	4	5	4	4	5	4	4	5	4	4	5			4	4
					6		5	5	4	3	4	5	5	4	4	4	4	4	5	4	5	4	4	4	4	4			4	4
					5		3	5	3	3	2	5	4	4	4	5	4	4	5	4	5	4	4	4	4	4			4	4
					4		4	4	4	4	3	5	4	5	4	4	4	4	4	4	4	4	4	4	4	4			4	4
					3		5	5	5	4	4	5	5	5	4	4	4	4	4	4	4	4	4	4	4	4			4	4
					4		3	4	4	5	5	4	5	5	5	4	4	3	4	4	4	4	4	4	5	4			4	4
					5		4	6	5	4	4	4	5	4	5	5	4	4	4	5	5	5	4	4	4	4			5	4
					3		4	5	5	5	5	4	3	4	4	5	4	4	4	4	4	5	4	4	4	5				5
					4		4	5	5	5	4	4	4	5	5	5	3	4	4	4	5	4	4	4	4	5				4
					4		4	4	4	5	4	5	5	4	4	4	3	3	4	4	4	4	4	4	4	3				5
					5		4	4	5	6	3	4	3	5	5	4	4	4	4	4	4	4	4	4	4	4				4
					6		4	5	4	5	5	6	5	4	6	4	4	5	4	4	4	4	4	4	4	4				4
					5		3	4	5	5	4	5	6	4	5	4	4	4	4	4	4	4	4	3	4	4				4
							3	5	4	4	4	3	4	5	5	4	4	4	4	4	4	4	4	4	4	4				4
							4	4	4	5	4	5	5	4	5	5	4	4	4	4	4	4	4	4	4	4				4
							4	3	4	5	4	5	5	4	4	4	4	4	4	4	4	4	4	4	4	4				4
								3	5	5	4	4	5	5	4	5	4	4	4	4	4	4	4	4	4	4				4
								4	3	6	4	3	4	5	4	4	4	4	4	4	4	4	5	4	4	4				4
								5	5	5	5	5	4	5	5	5	4	4	4	4	4	4	4	4	3	4				4
								5	4	4	4	5	5	6	5	5	4	4	4	4	4	4	4	4	4	4				4
								4	5	5	4	4	5	5	4	4	5	5	4	4	4	4	4	4	4	4				4
								5	4	4	4	4	5	5	3	5	4	4	4	4	4	4	4	4	4	4				4
								4	4	4	6	4	5	4	4	6	5	4	4	4	4	4	4	4	4	4				4
								4	4	5	5	4	5	5	5	5	5	4	4	4	4	4	4	4	4	4				4
								4	4	3	4	5	4	5	3	4	5	4	4	4	5	4	4	4		4				4
								4	5	5	5	3	3	5	5	4	4	4	4	4	5	4	4	4		4				4
								4	4	4	4	4	4	4	5	5	4	4	4	4	4	4	4	4		4				4
								5	4	4	3	4	4	3	4	4	4	4	4	4	5	4	4	4		4				4
								4	5	5	5	4	4	5	5	4	4	4	4	4	5	4	4	4		4				4
								5	5	5	5	4	4	4	4	4	4	4	4	4	4	4	4	4		4				4
								4	4	3	4	5	5	4	5	4	4	4	4	4	4	4	4	4		4				4
								4	4	5	4	5	4	5	4	5	4	4	4	4	5	4	4	4		4				5
								4	5	4	5	4	4	5	4	4	4	4	4	4	4	4	4	4		4				4
								5	5	3	6	4	4	5	5	4	4	4	4	4	4	5	4	4		4				4
								4	4	5	3	3	4	5	5	4		4	4	4	4	4	4	4		4				4
								4	5	5	4	5	4	5	4	4		4	4	5	4	4	4	4		4				4
								4	5	5	4	5	4	5	4	4		4	4	4	4	4	4	4		5				4
								5	4		5	5	4	3	4	5		5	4	4	4	4	4	4		5				4
								4	4		6	5		5	4	5		4	4	5	4	4	4	4		4				4
								4	6		5	5		5		4		4	4	5	4	4	4	4		4
								4	4		6	5		4		4		4	4	4	5	4	4	4		5
								5	4		5	4		4		5		4	4	4	4	4	4	4		4
								4	4		5	5		4		5		4	4	4	4	4	3	4		4
								4	4		5	5		5		4		5	4	4	4	4	4	4		4
								6	4		5	5		4		4		4	4	4	4	4	4	4		4
								4	4		4	4		5		4		4	6	5	4	4	5	4		4
								4	6		5	4		4		4		3	5	4	4	5	4	4		4
								5	5		4	4		5		4		4	3	4	4	4	4	4		4
								4	5		6	5		5		4		4	4	4	4	4	4	4		4
								4	4		5	5		4		4		4	4	4		4	4	3		4
								4	5		6	5		4		4		4	4	4		3	4	4		4
								4	4		5	5		4		4		4	4	4		3	4	4		4
								4	3		5	5		4		4		4	4	4		4	4	4		4
								4	4		5	4		4		4		4	4	4		4	4	4		4
								5	4		5	4		5		4		4	4	4		4	4	4		4
								5	4		4	4		4		4		4	4	4		4	4	4		4
								5	3		4	4		5		4		4	4	4		4	4	4		5
								4	4		4	5		4		4		4	4	4		4	4	4		5
								5	6		5	5		4		4		4	3	4		4	4	4		4
								4	5		4	5		5		4		4	4	4		4	4	4		4
								6			5	5		3					4	4		4	4	4		5
								4			5	4		5					4	4		4	4	4		4
								5			4	5		5					4	4		4	4	4		4
								3			5	4		4					4	4		4	4	4		4
								5			4			4					4	4		4	4	4		4
								4			4								4	4		4	5	4		4
								5			5								4	4		4	5	4		4
								6			4								4	4		4	4	4		4
								4			5								4	4		3	4	4
								5			5								4	4		3	4	4
								5			4								5	4		4	4	4
								4			4								5	4		4	4	4
								5			4								4	4		4	4	4
								4			4								4	4		4	4	4
								6			5								4	4		4	4	4
								4			4								4	4		4	4	4
								4			5								4	4		4	4	5
								4			5								4			4		4
								5			5								4			4		4
								5			4								4			4		4
								5			4								4					4
								3			5								5					4
											5								4					5
											4													5
											4													4
											5													4
											4													4
											5													4
											5													4
											5													4
											5													4
											5													4
											4													4
											5													4
											5
											5
											3
											4
											4
											4
											6
											5

## Sheet: Figure 1f
Figure 1f
Hexagonal order parameter
	E15.5										E17.5										P0
	1	2	3	4	5	6	7	8	9	10	1	2	3	4	5	6	7	8	9	10	1	2	3	4	5	6	7	8	9	10
					0.328912	0.443422	0.341501	0.789798	0.195123	0.711193	0.736412	0.561324	0.561324	0.240717	0.709731	0.900459	0.660233	0.8476	0.790635	0.978946	0.216308	0.877314	0.960825	0.327249	0.89725	0.86311	0.558766	0.583426	0.984196	0.987983
					0.158778	1	0.694223	0.552249	0.259394	0.660066	0.444558	0.258441	0.770084	0.24109	0.940749	0.39881	0.840128	0.616708	0.869837	0.994736	0.698339	0.943199	0.975331	0.708017	0.911722	0.884853	0.735246	0.743471	0.957215	0.973909
					0.786827	0.999999	0.378375	1	0.457976	0.380943	0.032045	0.978111	0.788173	0.913325	0.519805	0.926196	0.866015	0.580417	0.922964	0.960117	0.749472	0.897731	0.988758	0.979968	0.950746	0.764561	0.783547	0.78409	0.733697	0.96011
					0.98537	0.316023	0.562358	0.340302	1	0.280852	0.148389	0.709034	0.958677	0.630146	0.585255	0.805471	0.76905	0.406105	0.834554	0.963821	0.168314	0.816908	0.987515	0.960092	0.887032	0.439086	0.822569	0.891945	0.639388	0.921415
					0.856495	0.355218	0.72307	1	0.766632	0.413054	0.586007	0.5315	0.732363	0.574213	0.867049	0.808976	0.934522	0.649713	0.924567	0.822182	0.802543	0.952569	0.918142	0.904615	0.938559	0.282423	0.880282	0.829265	0.64593	0.934074
					0.985637	0.328912	0.500602	0.460591	0.335786	0.898319	0.417664	0.426327	0.629322	0.33686	0.563733	0.441337	0.789182	0.91997	0.86936	0.98381	0.917453	0.907927	0.981366	0.732313	0.838474	0.414835	0.863557	0.863622	0.98283	0.964582
					0.846092	0.247881	0.801545	0.508923	0.6287	0.294462	0.62052	0.01741	0.347285	0.628938	0.373578	0.668748	0.929993	0.92013	0.76511	0.918092	0.72429	0.887305	0.945074	0.930363	0.921994	0.935453	0.810294	0.860568	0.989672	0.919667
					0.400258	0.307613	0.465685	0.205372	0.708422	0.64269	0.649861	0.311957	0.488981	0.887258	0.098975	0.623968	0.929835	0.816163	0.836042	0.96135	0.875481	0.965623	0.938805	0.985499	0.939115	0.975981	0.903429	0.78619	0.973557	0.330582
					1	0.50522	0.421883	0.781143	0.768999	0.43803	0.076192	0.525402	0.909642	0.728218	0.829903	0.618039	0.950203	0.770225	0.889939	0.898586	0.904839	0.971579	0.966903	0.951076	0.861942	0.957759	0.836349	0.864948	0.991131	0.282856
					0.766664	0.454268	0.285352	0.534049	0.626107	0.297747	0.855553	0.439872	0.569691	0.868025	0.769109	0.20505	0.902566	0.50256	0.989898	0.89866	0.948279	0.742618	0.982558	0.929244	0.64186	0.933687	0.932818	0.866637	0.958089	0.766577
					0.762212	0.584154	0.184474	0.454036	0.524688	0.505213	0.470121	0.520115	0.161712	0.978598	0.673188	0.626108	0.724743	0.894845	0.905704	0.922548	0.890286	0.600039	0.956797	0.974318	0.50456	0.935085	0.898785		0.948957	0.734882
					0.684575	0.864546	0.310576	0.20846	0.408703	0.490762	0.171345	0.639597	0.40389	0.677489	0.78762	0.775615	0.56309	0.77513	0.936924	0.847846	0.11855	0.3111	0.700226	0.712166	0.927714	0.902086	0.803953		0.965835	0.830329
					0.188559	1	0.448677	0.665383	0.616421	0.611846	0.616536	0.965381	0.262741	0.82027	0.954845	0.833527	0.467583	0.905337	0.915713	0.737699	0.313803	0.386207	0.968795	0.811607	0.90588	0.946332	0.641709		0.94277	0.896412
					0.219437	0.886205	0.707462	0.381672	0.174031	0.144933	0.462263	0.232018	0.36244	0.746749	0.908312	0.693816	0.870269	0.856074	0.784486	0.996891	0.351414	0.258227	0.984659	0.920425	0.247986	0.975021	0.78073		0.947323	0.794182
					0.519742	0.734886	0.367209	0.437219	0.216793	0.571099	0.350532	0.330626	0.59959	0.867182	0.316848	0.935113	0.90064	0.892647	0.572877	0.856775	0.448353	0.366278	0.801317	0.950704	0.951977	0.971003	0.847437		0.905831	0.396412
						0.200433	0.268331	0.326801	0.84775	0.66318	0.401684	0.424816	0.097653	0.552231	0.367216	0.903674	0.921671	0.764199	0.639908	0.356528	0.484403	0.487815	0.674081	0.958083	0.904622	0.950628	0.738495		0.935021	0.111362
						0.281898	0.636988	0.400724	0.816518	1	0.344317	0.7408	0.612481	0.545781	0.530358	0.959262	0.770468	0.969375	0.779101	0.640952	0.80295	0.410034	0.625044	0.986724	0.583568	0.936333	0.593292		0.944275	0.459536
						0.488526	0.508378	0.386476	0.847604	0.317981	0.200115	0.433674	0.364238	0.641071	0.653493	0.892447	0.736354	0.9038	0.758397	0.415576	0.86965	0.624728	0.932983	0.91473	0.899547	0.943074	0.393905		0.96158	0.618138
							0.912339	0.483434	0.933093	0.557971	0.581262	0.978801	0.068234	0.620057	0.429059	0.817278	0.622094	0.932741	0.656977	0.999999	0.824802	0.867533	0.568337	0.967412	0.180638	0.903995	0.703019		0.967503	0.80133
							0.291238	0.562231	0.947383	0.997502	0.352275	0.847982	1	0.100758	0.982884	0.710206	0.894551	0.363248	0.374915	0.273471	0.861838	0.886205	0.834719	0.989316	0.471051	0.937296	0.610309		0.859125	0.885386
							0.193762	0.312943	0.520536	0.217074	0.733102	0.455396	0.792503	0.576427	0.951625	0.408527	0.966211	0.281627	0.366489	0.901618	0.508426	0.74319	0.984133	0.923188	0.91438	0.957627	0.699856		0.924494	0.396659
							0.50646	0.450538	0.62511	0.284848	0.429224	0.816586	0.538339	0.374147	0.900459	0.53884	0.974048	0.438506	0.340234	0.897387	0.953532	0.920508	0.955008	0.831777	0.968309	0.93736	0.493705		0.997339	0.683265
							0.466041	0.200255	0.580957	0.29701	0.197523	0.491588	0.905648	0.937446	0.947327	0.562867	0.915048	0.922739	0.736726	0.776647	0.899654	0.839799	0.91483	0.904653	0.942483	0.836369			0.984798	0.932563
							0.524274	0.563577	0.080544	0.383184	0.068355	0.301179	0.767375	0.658824	0.371305	0.70795	0.891234	0.943211	0.612019	0.834737	0.828097	0.333228	0.904645	0.984058	0.977163	0.905231			0.944635	0.925158
							0.346761	0.685531	0.760547	0.366117	0.620749	1	0.316857	0.941594	0.631739	0.753004	0.915848	0.937728	0.883966	0.847835	0.977363	0.473886	0.614558	0.923602	0.962626	0.916754			0.838785	0.929587
							0.052144	0.681474	0.332543	0.459336	0.121335	0.21493	0.257703	0.62233	0.864792	0.907464	0.858459	0.96889	0.743451	0.963177	0.835034	0.746775	0.926177	0.99333	0.906402	0.883596			0.780679	0.88875
							0.277734	0.999937	0.578204	0.839992	0.27185	0.418157	0.043782	0.904678	0.843975	0.919867	0.214753	0.833828	0.987098	0.733726	0.98642	0.825506	0.915895	0.973034	0.967146	0.696281			0.836701	0.844397
							0.292136	0.234023	0.745133	0.224085	0.124707	0.324201	0.893303	0.865985	0.224407	0.914643	0.788777	0.885162	0.830187	0.898401	0.681126	0.874512	0.711293	0.992877	0.955358	0.887965			0.866376	0.923308
							1	0.54064	0.288227	0.624857	0.558203	0.839682	0.110775	0.732027	0.854261	0.959726	0.117941	0.942296	0.946435	0.36134	0.664203	0.910419	0.86197	0.98456	0.916497	0.874091			0.821749	0.956364
							0.354028	0.259613	0.677055	0.410737	0.159134	1	0.50914	0.597738	0.7788	0.860076	0.397228	0.966384	0.976448	0.789776	0.333176	0.859782	0.799065	0.992735	0.867665	0.578843			0.823539	0.96522
							0.436523	0.67918	0.135234	0.567387	1	0.234487	0.592847	0.52801	0.81519	0.968627	0.216275	0.85548	0.931367	0.834034	0.943329	0.879428	0.955273	0.931001	0.800159	0.816346			0.845586	0.901887
							0.23242	0.074968	0.14165	0.16182	0.406316	0.654322	0.434488	0.526181	0.334099	0.662656	0.591434	0.80047	0.916294	0.892062	0.42005	0.873249	0.935901	0.955677	0.593862	0.843157			0.682663	0.909813
							0.924441	0.636784	0.509484	0.365816	0.167848	0.473017	0.121557	0.145536	0.802444	0.529687	0.701562	0.905704	0.979307	0.930164	0.926287	0.686258	0.878371	0.840014	0.418457	0.571056			0.666623	0.978445
							1	0.403827	0.586226	0.403875	0.289257	0.903111	0.999938	0.504938	0.126176	0.902897	0.38789	0.589564	0.926488	0.932277	0.982979	0.833905	0.987229	0.967469	0.351404	0.59082			0.718127	0.969804
							0.347174	0.120644	0.479847	0.133944	1	0.467178	0.855274	0.566709	0.266645	0.905826	0.375621	0.649863	0.728208	0.73938	0.946198	0.895829	0.955516	0.975303	0.327249	0.608967			0.664685	0.920436
							0.354042	0.559061	0.280358	0.578915	0.436849	0.209106	0.758895	0.652858	0.162754	0.820814	0.421846	0.86962	0.552988	0.699307	0.965342	0.887641	0.945779	0.96913	0.857972	0.282328			0.730485	0.725971
							1	0.196005	0.640589	0.87491	1	0.323912	0.875305	0.634202	0.404769	0.84882	0.461309	0.685811	0.967549	0.809366	0.877314	0.880301	0.978985	0.97448	0.970278	0.268997				0.236654
							0.426431	0.790001	0.28236	0.697827	1	0.21837	0.385509	0.909709	0.340517	0.857447	0.744563	0.738785	0.907469	0.959269	0.539378	0.857161	0.893968	0.936206	0.9467	0.501188				0.647388
							0.477704	0.869433	0.627254	0.539756	0.332408	0.33459	0.297219	0.815553	0.240302	0.736354	0.956909	0.575562	0.994911	0.874231	0.749867	0.898434	0.920753	0.940995	0.966856	0.36788				0.428807
							0.237049	0.48972	0.290843	0.941566	0.153448	0.357601	0.665236	0.058739	0.421776	0.788917	0.899448	0.795714	0.948364	0.893608	0.919758	0.768758	0.913856	0.925312	0.938882	0.484985				0.276855
							0.13862	0.077445	0.299745	0.521003	0.278534	0.2046	0.985968	0.490284	0.922466	0.861036	0.956401	0.789198	0.879273	0.967089	0.20493	0.899343	0.846999	0.973771	0.88127	0.892009				0.575467
							0.755179	0.271542	0.661173	0.779942	0.483257	0.417233	0.938542	0.22549	0.540357	0.424541	0.819622	0.862425	0.926157	0.434928	0.860711	0.255775	0.974538	0.974757	0.901901	0.952188				0.931076
							0.163757	0.262158	0.321038	0.471634	0.501909	0.389081	0.929723	0.804087	0.986675	0.918069	0.976388	0.899892	0.959458	0.952327	0.966263	0.306611	0.938835	0.913003	0.811195	0.934164				0.923101
								0.939257	0.373851	0.747132	0.08825	0.731126	0.839434	0.71573	0.967679	0.633588	0.891755	0.907709	0.909879	0.870377	0.968163	0.453041	0.94552	0.924559	0.952919	0.97235				0.953028
								0.715281	0.483701	0.805461	0.344415	0.033046	0.552656	0.582776	0.720149	0.608497	0.778758	0.934193	0.941697	0.973866	0.593415	0.860006	0.928168	0.976761	0.707654	0.964453				0.97054
								0.594794	0.105386	0.421756	0.298873	0.938993	0.706462	0.903846	0.937242	0.17061	0.950299	0.96672	0.897517	0.910097	0.946506	0.888995	0.964692	0.923876	0.893402	0.963052				0.95319
								0.203867	0.67915	0.795064	0.298545	0.916067	0.157831	0.753539	0.742132	0.954491	0.808185	0.915837	0.94114	0.977783	0.935729	0.869488	0.926503	0.984545	0.769493	0.946786				0.897354
								0.477522	0.447959	0.438929	0.544006	0.838659	0.379754	0.763581	0.52691	0.844205	0.841086	0.986341	0.914934	0.930869	0.909686	0.872616	0.978288	0.951728	0.70554	0.952923				0.960128
								0.438331	0.26573	0.611822	0.11372	0.909774	0.895864	0.107753	0.787007	0.967582	0.809213	0.85531	0.909852	0.937503	0.917171	0.849099	0.980706	0.987757	0.82812	0.970687				0.990049
								0.395192	0.682654	0.368953	0.044692	0.835319	0.605416	0.709731	0.368686	0.784051	0.950967	0.442708	0.93636	0.915818	0.757254	0.850495	0.944284	0.996408	0.842989	0.951825				0.958424
								0.41987	0.292496	0.3159	0.158796	0.851562	0.1251	0.425221	0.970007	0.900585	0.939999	0.794205	0.879193	0.671174	0.955761	0.8493	0.870637	0.966308	0.966979	0.947913				0.946948
								0.345954	0.214525	0.201235	0.755155	0.118	0.29376	0.799164	0.794328	0.827229	0.914051	0.764848	0.926526	0.862458	0.876214	0.936216	0.857156	0.89084	0.806819	0.949667				0.908076
								0.764519	0.596154	0.334222	0.939129	0.44774	0.957564	0.910399	0.832849	0.447942	0.706814	0.617843	0.885887	0.901905	0.541069	0.874531	0.899724	0.964374	0.847987	0.961934				0.908806
								1	0.884151	0.464463	0.314506	0.309891	0.506447	0.902287	0.031647	0.264283	0.428239	0.924513	0.880185	0.951589	0.563502	0.670932	0.990274	0.979897		0.957907				0.9154
								0.487396	0.608273	0.635244	0.164715	0.870587	0.824849	0.949539	0.642542	0.952247	0.273448	0.951876	0.970539	0.949639	0.906416	0.924444	0.993453	0.958991		0.945907				0.980104
								0.321933	0.690522	1	0.358337	0.958772	0.780058	0.853435	0.947884	0.866434	0.571109	0.843896	0.981349	0.924415	0.95681	0.98389	0.964815	0.9907		0.940717				0.97778
								0.162896	0.755279	0.200977	0.258999	0.899555	0.855888	0.488951	0.909778	0.779109	0.960096	0.962965	0.934746	0.960167	0.943443	0.865915	0.863216	0.99196		0.911651				0.950392
								0.24923	1	0.295237	0.574551	0.486193	0.86817	0.362961	0.937531	0.748876	0.944167	0.969062	0.951313	0.871506	0.90413	0.919249	0.72326	0.983993		0.911063				0.963395
								0.337248	0.999999	0.982186	0.676008	0.865105	0.91803	0.695388	0.770386	0.340525	0.888688	0.964243	0.94588	0.96574	0.96246	0.954121	0.853485	0.974174		0.904609				0.897838
								0.56263	0.946986	0.996156	0.515193	0.433444	0.917721	0.705441	0.769808	0.330433	0.982652	0.969889	0.935332	0.548389	0.900463	0.91316	0.927788	0.941071		0.904992				0.742213
								0.499285	0.612238	0.562572	0.25302	0.482393	0.756486	0.929842	0.949539	0.708563	0.988982	0.917891	0.936677	0.942429	0.993481	0.595747	0.939265	0.938403		0.757984				0.448618
								0.493731	0.40336	0.762045	0.49443	0.425876	0.846867	0.939039	0.929143	0.949637	0.924413	0.933141	0.571197	0.930176	0.883533	0.595032	0.969117	0.925518		0.789672				0.817821
								0.541575	0.046838	0.397992	0.577218	0.226272	0.958644	0.471255	0.948392	0.963169		0.982785	0.781204	0.820968	0.97183	0.812985	0.980987	0.954092		0.901218				0.842578
								0.296264	0.999999		0.180376	0.575605	0.895391	0.442534		0.860167		0.937311	0.896724	0.72352	0.965943	0.766951	0.882853	0.97003		0.974747				0.963365
								0.403919	0.547479		0.486812	0.507904		0.686484		0.934293		0.892092	0.47372	0.919835	0.970475	0.96457	0.870453	0.977959		0.877377				0.922596
								0.440098	0.144239		0.337775	0.763186		0.252011		0.956187		0.929909	0.674778	0.551331	0.934044	0.960825	0.692692	0.982171		0.938949				0.900042
								1	0.150224		0.538	0.908403		0.703709		0.86054		0.817605	0.91439	0.747033	0.942518	0.986213	0.778752	0.510469		0.94472				0.733697
								0.103421	0.760897		0.738206	0.966278		0.889025		0.382352		0.558531	0.82763	0.834159	0.907793	0.880648	0.986673	0.984367		0.961023				0.938417
								0.298031	0.923601		0.68868	0.871695		0.670313		0.712686		0.77563	0.800178	0.980478	0.641052	0.95753	0.982171	0.842989		0.851661
								0.697591	0.999998		0.833522	0.873799		0.781185		0.484839		0.898395	0.953463	0.869324	0.329967	0.971389	0.955432	0.866072		0.377821
								0.524264	0.204277		0.497657	0.77015		0.190781		0.136238		0.91419	0.920578	0.991694	0.819931	0.971505	0.982741	0.798761		0.699347
								0.63461	0.460667		0.753492	0.565849		0.23543		0.298762		0.503263	0.82988	0.911094	0.970398	0.956809	0.941628	0.807829		0.910758
								0.785537	0.077315		0.405821	0.558571		0.307083		0.754101		0.774527	0.494273	0.965106	0.923789	0.8694	0.965242	0.696638		0.938691
								0.500602	0.474375		0.389081	0.513295		0.8507		0.827534		0.898141	0.797076	0.878069	0.958028	0.782946	0.834044	0.851795		0.977721
								0.509513	1		0.816246	0.911462		0.437634		0.852577		0.824923	0.857505	0.344604	0.931124	0.296186	0.536909	0.656658		0.94931
								0.161533	0.288908		0.291903	0.854449		0.453769		0.960993		0.289782	0.913931	0.986297	0.986213	0.957935	0.970958	0.585155		0.918064
								0.208659	0.601042		0.813446	0.644213		0.673299		0.877193		0.922637	0.921832	0.987256	0.938617	0.746615	0.873115	0.454373		0.973944
								0.308147	0.400788		0.16307	0.889649		0.624749		0.81832		0.885007	0.942413	0.937485	0.972277	0.937902	0.961875	0.448652		0.930201
								0.618388	0.36281		0.229371	0.813291		0.813679		0.786987		0.978214	0.970858	0.97665		0.368672	0.955795	0.556786		0.954173
								0.421769	0.491841		0.54648	0.613281		0.345166		0.934767		0.975622	0.945437	0.784733		0.864084	0.851352	0.70676		0.966648
								0.823577	0.437814		0.597175	0.505996		0.709655		0.993821		0.976473	0.847136	0.914063		0.845195	0.968602	0.784085		0.915642
								0.18202	0.165587		0.442938	0.892293		0.14439		0.989159		0.892672	0.877317	0.895434		0.957727	0.915978	0.793649		0.927347
								0.142195	0.578889		0.449669	0.063296		0.361653		0.995915		0.889038	0.577029	0.915035		0.929762	0.926569	0.904782		0.964072
								0.426453	0.513766		0.357664	0.212143		0.763484		0.978453		0.730621	0.41266	0.929773		0.962095	0.944213	0.849946		0.892056
								0.371998	0.492705		0.822934	0.188603		0.510014		0.8922		0.74112	0.472118	0.943534		0.882945	0.966544	0.766055		0.88541
								0.451696	0.945493		0.750853	0.383101		0.460046		0.963918		0.668421	0.824984	0.934037		0.931662	0.991775	0.978716		0.577755
								0.094648	0.417297		0.186882	0.554508		0.153027		0.916222		0.855374	0.800141	0.448984		0.818458	0.956648	0.945771		0.537162
								0.53914	0.847395		0.827671	0.961452		0.254		0.936993		0.857505	0.881745	0.409026		0.917775	0.956088	0.973636		0.399664
								0.479118			0.966028	0.476107		0.808819		0.528604			0.973642	0.963696		0.955036	0.932639	0.958548		0.287121
								0.506219			0.84155	0.644794		0.18603					0.928679	0.996716		0.956616	0.938865	0.910591		0.818097
								0.438704			0.239293	0.696724		0.705441					0.848654	0.97461		0.927143	0.972172	0.878979		0.918426
								1			0.668225			0.908384					0.746671	0.940444		0.919968	0.950351	0.930039		0.951657
								0.221554			0.46372								0.792	0.992576		0.940596	0.963334	0.9629		0.948007
								0.98602			0.340646								0.908732	0.989411		0.939743	0.956702	0.851136		0.952576
								0.992077			0.342438								0.935988	0.912564		0.932743	0.802045	0.88452		0.932699
								0.132502			0.730791								0.855102	0.849634		0.813103	0.944654	0.942388		0.95599
								0.652962			0.530448								0.915291	0.957107		0.907177	0.909402	0.925659
								0.511905			0.60639								0.861758	0.979029		0.9457	0.8508	0.904007
								0.096712			0.645788								0.774259	0.955127		0.923538	0.983191	0.932832
								0.438016			0.975368								0.838792	0.954634		0.947316	0.95186	0.852981
								0.162622			0.090958								0.904936	0.979718		0.959373	0.572865	0.952286
								0.178716			0.94665								0.961722	0.961734		0.97447	0.889317	0.958034
								0.224237			0.713276								0.966709	0.898583		0.978307	0.977979	0.956532
								0.31644			0.558666								0.936397	0.994294		0.970083	0.949006	0.977394
								0.756051			0.654316								0.904844	0.819759		0.95159	0.845106	0.763824
								0.845424			0.71807								0.787102	0.951843		0.918931	0.082727	0.826386
								0.464508			0.65099								0.12868			0.854501		0.921826
								0.353907			0.395759								0.963702			0.934825		0.939815
											0.698414													0.895998
											0.726515													0.833628
											0.988359													0.933809
											0.801354													0.534114
											0.468547													0.494041
											0.74113													0.880226
											0.831362													0.971024
											0.863832													0.989604
											0.899006													0.96646
											0.554958													0.839304
											0.371737													0.802893
											1													0.825666
											0.402593													0.649861
											0.385248													0.96881
											0.40903													0.92204
											0.454735
											0.526418
											0.587808
											0.5814
											0.730082
											0.806263

## Sheet: Figure 1g
Figure 1e
Ratio of HC to SC area
	E15.5										E17.5										P0
	1	2	3	4	5	6	7	8	9	10	1	2	3	4	5	6	7	8	9	10	1	2	3	4	5	6	7	8	9	10
				0.692778	1.18965	1.0244	0.652196	1.17364	1.14244	0.919355	0.938438	1.71235	1.71235	1.08841	1.89542	1.61724	1.58888	1.2235	1.34059	4.31028	1.82418	1.90301	2.83169	3.55543	3.6738	2.26271	2.25578	3.03545	5.1806	3.40689
				0.880249	1.84764	1.27029	0.989156	1.40362	0.97995	0.827177	0.992063	1.25634	1.25634	1.11581	1.33949	1.70133	1.47973	0.940655	2.08117	3.96443	1.58263	1.85543	2.17366	2.73856	2.79647	2.36458	3.07895	2.65846	5.66232	3.13198
				0.743758	1.25691	0.862278	1.10755	1.61125	0.599004	1.17522	0.673491	1.61279	1.61279	0.938983	1.70588	1.30398	1.77328	1.68038	1.86089	3.75655	1.2813	1.87376	3.01981	3.62587	3.70018	2.49145	6.18098	2.50642	4.21256	3.29864
				0.757697	0.704598	0.804443	0.920692	1.29597	1.41283	1.05739	0.866852	1.31096	1.31096	1.12946	1.27894	1.7005	1.59234	1.20136	1.36892	3.91386	1.58431	1.8573	2.30516	3.32634	3.57271	3.60405	3.50435	3.09656	5.20597	3.04808
				1.00355	0.902798	0.781979	1.02073	1.24575	0.978723	1.2543	0.893319	1.27284	0.788949	1.25782	1.01665	1.73485	2.00852	1.52489	2.33292	2.82815	1.89628	1.54803	2.13968	2.67479	3.34454	2.6423	3.64312	3.23942	2.56757	3.26662
				0.781768	0.711494	0.72953	1.17925	1.41253	0.517809	1.32809	1.61284	1.31673	0.657358	1.51682	1.03155	1.58295	1.50425	1.79494	1.24692	2.75237	1.44254	1.58096	1.72155	2.64015	2.88406	3.13469	3.00149	3.7735	3.10458	4.51393
				1.13598	0.684356	1.29344	1.39008	1.98411	0.846058	1.44745	1.16761	1.35302	0.823251	1.13156	1.00256	1.81692	1.75142	1.40271	1.22989	2.01386	1.61111	2.09375	2.2044	2.93894	3.82692	3.75461	3.07761	2.93991	3.54248	4.75508
				1.20871	0.977199	0.750784	1.17159	1.55908	0.968481	1.13146	1.26372	1.19884	0.793984	1.5356	1.07685	1.79875	1.48913	1.36004	1.16034	3.69147	1.7216	2.41595	1.9537	3.25179	4.09231	3.73052	4.89786	3.77075	3.35604	4.30397
				1.09007	0.753138	0.988417	1.2069	1.53403	0.665027	1.25086	1.14979	1.74255	0.553668	1.42392	1.03883	1.65783	1.3117	1.80525	1.0279	1.67129	2.2016	2.20887	2.02356	3.70712	4.8254	4.79387	4.02138	4.20949	3.51548	3.85963
				0.893094	0.884086	0.573734	0.94695	1.61492	1.87895	1.45545	0.869014	1.65121	0.742935	1.2067	1.02648	1.84487	3.45841	1.53765	1.15853	2.40114	1.5795	2.28542	1.87153	3.67283	3.4378	3.31876	3.6645	3.08249	5.38152	3.54085
				1.17122	0.430005	0.602353	0.934555	0.846302	1.30163	1.25778	0.940549	1.22973	1.44786	1.29599	1.11079	1.94986	1.8433	1.48692	2.14941	2.94823	1.80811	2.27614	1.68767	3.05549	3.07959	2.85335	3.18831	2.82634	5.38626	3.1468
				0.685912	0.971922	1.50495	0.883663	0.861193	1.60991	1.36912	0.69248	1.3	1.0431	0.961973	1.26413	1.49255	2.22943	1.80091	1.94362	3.28747	2.03329	1.68426	2.43024	2.58611	3.16498	3.29767	3.26607	3.83693	4.06619	3.36464
				0.7425	1.5411	1.17753	0.993069	0.876617	1.02312	1.34275	0.807592	1.0144	1.62403	1.12907	1.90344	1.77763	2.17783	2.26143	1.59563	3.63404	2.10076	1.93582	3.22634	3.32035	3.13773	3.74153	4.04213	3.80354	4.16816	4.52068
				0.736973	0.899351	2.17143	0.937821	0.659925	0.757501	0.991655	0.618406	0.884703	1.44986	1.28227	1.47029	1.55525	2.56679	1.76674	1.55633	3.44223	2.48792	1.55483	2.64137	2.45404	2.53003	2.80095	3.78216	3.52641	4.87448	3.71665
				0.894578	1.29238	1.41835	1.68007	1.30694	1.49951	0.797636	0.721204	0.904317	1.07488	1.4723	1.81833	1.25275	1.77307	2.10786	2.57143	3.40819	1.80592	1.36656	4.01823	2.53482	2.75738	2.72165	4.00415	4.21676	4.06485	3.68352
				0.887892	0.820336	1.23494	1.37022	1.18844	0.911782	0.754109	0.701018	0.979772	0.95961	1.0858	1.40455	1.42857	1.69084	1.59095	1.89172	1.55399	1.50411	1.43987	2.58764	3.04688	2.44926	2.42888	5.97523	3.57805	4.26096	3.28283
				0.317954	0.839394	0.929178	0.844221	1.0015	1.01006	1.23997	0.756868	1.04667	1.1463	1.52632	1.69618	1.6425	1.79772	1.47136	1.47273	2.43453	1.40051	2.26719	3.71991	3.16629	2.4333	2.7478	4.17215	3.62442	4.27851	3.60188
				0.464809	0.912184	0.648159	0.647399	1.01135	1.27069	1.63431	0.968193	1.13401	0.947933	1.12564	1.30552	1.64662	2.29116	1.86973	1.74023	2.22564	1.56598	1.87353	4.41312	3.01168	3.93002	2.6327	3.59825	2.91667	3.84055	3.8457
				0.293247	0.954076	0.680143	0.473462	0.995025	0.847953	0.79755	1.04533	1.2089	0.837618	0.548757	1.15864	1.65075	1.57194	1.69249	1.66116	2.96751	1.31142	1.80021	4.08549	2.33306	2.93939	3.34532	6.52941	2.99254	3.91142	3.95702
				0.359003	0.671154	1.05632	1.0633	0.749064	0.920728	0.836639	0.812166	1.0628	1.1042	0.807692	1.39069	1.56057	1.67342	1.64679	1.96289	2.33954	1.59379	1.49331	2.45737	2.29852	2.87989	2.73831	4.08861	4.69006	4.77644	3.60445
				0.300648	0.805075	1.18965	1.62822	1.13412	0.788976	0.875993	1	1.10741	1.45454	1.02378	0.881144	1.44893	1.31021	1.32958	2.07003	2.5213	1.76196	2.10145	2.54877	2.9734	3.52227	1.99934	3.17913		4.86298	4.55166
				0.372706	0.778149	1.84764	1.26986	1.4346	1.10101	0.70617	0.993637	1.04976	1.13176	1.04237	0.980119	1.94888	1.7104	2.18081	2.3024	2.58612	1.74909	2.40464	2.71856	3.17979	3.65035	1.89013	4.0701		3.83871	4.07361
				0.341387	0.727083	1.25691	1.42688	1.25554	0.792063	1.09366	1.6072	1.09383	1.40933	0.732143	1.04573	1.37783	1.35316	1.82126	2.12249	1.9572	1.56441	1.58297	2.39446	3.64957	2.59443	2.13395	3.16082		3.6926	4.33034
				0.413486	1.29499	0.893699	1.80054	1.06051	1.06292	1.14853	1.10888	0.974697	1.61584	1.2506	0.909248	1.7476	1.41777	2.09091	1.93031	2.491	1.84427	2.21616	2.39985	2.39888	2.46692	3.71429	3.34716		6.17778	4.18387
				0.285338	0.712245	0.72352	1.21187	0.82846	1.06708	0.877168	1.28121	1.2409	1.46939	0.878401	1.21059	1.31175	1.40473	1.5213	1.95091	2.18736	1.75828	2.40237	2.45322	2.36918	2.34121	3.84343	3.4252		6.7746	4.30201
				0.6	0.839952	1.23537	1.16021	0.852776	1.10603	0.938902	1.05537	0.849285	0.834299	1.03923	0.87448	1.74341	1.84428	1.62905	1.77132	1.24231	1.90559	2.14588	2.32993	2.22122	3.22946	2.90666	3.14647		5.25616	4.95273
				0.653652	0.982202	0.687384	1.11237	0.666179	0.849078	0.922688	0.916585	1.08123	1.23499	1.28964	0.707398	1.56512	1.60212	1.73974	1.35307	1.15495	1.50367	2.43405	2.50902	3.36986	1.969	2.30027	3.76323		4.49507	4.08933
				0.642327	0.771179	0.666336	0.985388	0.780251	0.88007	0.987626	0.81858	0.877273	1.21416	1.08054	0.698686	1.10872	1.47497	2.04231	1.48483	2.11414	1.98584	1.94484	2.12163	2.44573	3.92551	3.08211	2.40694		3.96739	3.98319
				0.451304	1.00455	0.457766	0.876523	0.639682	0.740614	0.863421	0.97841	0.708907	1.00446	1.05126	1.00328	0.95443	1.68951	2.38831	2.12275	1.0155	2.09647	2.10649	1.79704	2.46396	4.51347	2.46782	2.83333		3.83261	3.31758
				0.536711	0.953564	0.771084	0.96895	1.04498	1.7003	1.09195	0.873795	0.617998	0.998523	1.4823	0.610359	1.69559	2.07042	1.98628	1.64023	2.33871	2.05186	2.04025	2.28471	2.69873	4.31515	2.46271	2.42505		5.52665	3.68242
				0.590822	0.767316	0.61454	0.861901	0.861872	0.829839	1.29719	1.36202	0.995562	1.13233	1.00199	0.604101	1.50886	1.61539	1.83737	1.3148	1.52879	1.34996	1.47454	2.02432	3.17058	2.48084	2.31073	2.32513		6.29781	3.36182
				0.613095	1.02903	0.537466	1.06313	1.21383	1.17298	1.03129	0.933521	1.1273	1.352	1.34358	0.680284	1.90112	1.77823	1.64244	1.22281	2.4793	1.6174	1.64545	1.58574	2.82975	3.71802	2.30913	2.75859		2.80979	4.46815
				0.764851	0.86569	1.20827	0.9342	1.30578	1.05649	1.26827	0.951311	0.923182	1.426	1.48931	0.690712	1.52821	1.71595	1.2027	1.34673	2.30991	1.49256	2.38472	1.89603	3.36674	3.25979	2.17773	3.02148		2.94126	4.30361
				0.721963	0.699211	0.847021	1.45019	1.11119	1.17781	1.0083	1.28283	0.864198	1.31308	0.900566	0.907124	1.5243	2.03885	1.31608	1.13001	1.89794	1.89345	2.68945	3.04192	2.91328	3.0638	2.14072	3.60718		2.90069	3.97451
					0.57502	0.546238	1.1523	1.21505	1.06083	0.925666	1.42697	0.921053	1.59041	1.06298	0.806736	1.76236	1.62231	1.68921	1.51511	1.80515	1.86652	1.71727	3.26735	2.80074	2.16566	3.65078	3.42256		3.23862	3.5451
					0.673954	0.572202	1.29214	0.916407	0.852369	0.828625	1.31266	0.673077	1.29429	1.12753	1.61169	1.41304	1.18799	1.26895	1.86667	1.7344	2.37274	1.71632	2.10708	3.10429	2.57158	2.23861	2.84		5.02784	4.02673
					0.600162	0.646499	1.1687	1.07505	1.05559	0.848875	1.04098	0.746445	1.16236	1.0496	1.18002	1.61786	1.39055	1.62871	1.47975	1.4828	1.89567	2.38654	1.82178	3.11385	2.83419	2.50418	2.68936		5.25268	3.54163
					0.703422	0.409561	1.41461	1.0621	1.594	0.698043	1.43258	0.714455	0.945946	1.24789	1.18653	1.5743	1.16732	1.96423	1.64156	1.36353	1.61896	2.19806	1.81186	3.08513	2.07855	3.98753	1.91399		3.54993	3.66734
					0.926158	1.13188	1.68993	0.802064	0.875312	0.604348	1.31783	0.71957	1.04305	1.16911	0.862069	1.31691	1.97997	1.71197	2.15174	1.68414	1.86871	1.675	1.6402	2.16092	3.38499	2.67453	2.24779		3.39363	4.11805
					0.692236	1.36029	1.27947	0.7924	1.03785	0.442273	0.975143	0.896181	1.33475	0.686755	0.997792	1.47184	1.67751	1.45599	1.92635	1.70113	1.5291	1.85833	2.04158	2.38721	3.51074	2.57845	1.84615		4.65278	3.55338
					0.72407	0.717054	1.64575	1.30534	1.04589	0.780289	1.12046	0.896181	1.12299	0.703974	0.860133	1.72182	2.00167	1.28632	1.68383	1.8937	1.6811	2.42099	2.12679	2.55419	2.83703	2.41056	2.10324		4.95635	4.38694
					0.976253	1.0538	1.04136	0.822057	0.651251	0.999196	1.34558	0.79724	1.84322	0.916379	0.554942	1.95664	1.31098	1.43891	1.95851	2.64476	1.59348	1.99035	2.01811	2.77148	3.33182	2.3849	2.34539		2.58325	4.63483
					0.52666	0.9375	1.76078	1.3542	0.796407	0.657324	1.38534	1.29038	1.5508	1.02507	0.956614	1.56663	1.55954	1.42111	2.5879	1.75383	1.31244	2.15405	2.24946	2.4754	3.02492	2.27165	2.62582		2.06618	3.31574
					0.702871	0.613091	1.11414	1.06483	0.66537	1.28542	1.86922	0.968153	1.34467	0.938217	0.771639	1.65758	1.85215	1.04174	1.8229	2.1363	1.58315	1.5705	2.65985	5.17976	2.65771	2.40785	3.06724		3.1564	3.27048
					0.631166	0.622738	1.50335	1.04476	0.728182	0.856522	1.05018	1.56701	1.1967	0.82083	1.24702	1.58258	1.59306	1.49563	1.54993	1.48751	2.30141	1.93408	2.88747	5.43804	2.31405	4.09548	3.28914		3.44708	3.10751
					0.555227	0.811852	1.29271	0.95053	0.766979	0.626818	1.58373	1.44762	1.13756	1.08899	1.07161	2.18502	1.31992	1.23251	1.8744	1.36985	2.8374	1.59549	2.16422	3.01354	2.53394	2.21648			2.75853	3.18914
					0.677497	0.646735	1.39009	0.778958	0.760743	0.894873	0.889785	1.36937	1.01238	0.879849	0.962489	1.76303	1.4265	1.27161	1.93677	2.01575	1.88445	1.90047	2.7183	4.17694	2.00905	2.30836			3.08976	4.36691
					0.533531	0.703351	1.83205	1.78751	1.0108	0.85599	1.12585	1.02818	1.3757	0.900662	1.11561	1.867	1.7463	1.44056	1.54911	1.53447	2.35175	2.14987	2.89735	2.94874	3.02452	3.00568			4.4036	3.34764
					0.393741	0.8822	1.97007	1.75383	0.675375	1.33754	0.327957	1.14477	1.17384	0.930596	1.36188	1.74648	1.35824	1.64362	1.60067	3.48958	1.95628	2.56082	2.4953	3.15632	2.34672	3.39977			3.97658	3.909
					0.669554	0.934579	1.65425	1.07277	0.710111	1.05107	0.528902	0.962796	1.43191	1.12796	1.46442	1.81747	1.95586	1.56853	1.66724	2.42754	1.54648	2.23278	2.11837	3.77352	3.00634	2.8589			2.86252	3.7554
					0.7609	1.14171	1.6775	1.43726	0.705575	1.37416	0.892473	1.01667	1.20415	0.937204	1.09964	1.74906	2.2688	1.47885	2.68812	1.91702	1.26256	2.44866	2.46403	3.32302	3.17765	2.69313			2.53437	4.20629
					1.05048	0.420158	1.04073	1.6291	0.981297	1.26565	1.12925	1.15875	1.46887	0.856988	1.01251	1.38706	1.95088	1.95178	1.42895	3.03426	1.65013	2.13499	2.48729	3.22716	3.57736	2.29757			2.21041	3.42013
					1.14746	0.542291	0.92813	1.50404	0.975029	1.39639	1.43931	0.879506	1.1562	1.02492	0.918213	1.72738	2.13655	2.2066	1.85641	2.56703	1.93844	2.07219	4.36862	3.35577	3.04823	3			2.52715	4.26919
					1.42024	0.851976	1.05536	0.97973	0.937989	0.832211	1.02049	0.603502	1.00801	0.82548	1.6253	1.20995	1.35166	1.55197	1.4759	2.90369	2.07951	2.3595	3.39109	3.37606	3.41141	3.37312			2.83502	4.15055
					0.661429	0.47783	1.01522	1.02525	1.02253	0.845675	1.57815	0.654749	0.969372	1.0558	1.34136	1.30332	1.56781	1.33905	1.5204	2.96443	2.06837	1.77329	2.05286	3.84044	3.30233	2.31612			2.19416	3.53997
					0.757774	1.07328	0.855487	0.997053	1.02005	0.575847	1.06557	1.0427	0.845127	1.0216	1.11071	1.36155	1.75034	2.18257	1.95238	4.34675	1.52772	2.29011	3.07143	3.15236	2.07299	3.36911			2.2992	3.91308
					1.1424	1.12902	0.935757	0.860169	0.984812	0.789058	1.02767	0.983221	0.824219	0.998884	0.916667	1.20686	1.08377	1.39391	1.44366	2.87705	1.43487	3.21388	3.13951	3.77279	3.25036	2.90069			2.89096	3.60017
					0.886252	1.77376	1.22863	1.22538	1.69738	0.870566	1.70865	0.753213	0.933628	0.779617	0.862134	1.45478	1.71995	1.62822	1.46778	3.31915	1.87533	2.17386	3.14771	3.21053	2.35037	3.15399			2.52497	3.44848
					1.03241	1.18884	1.37345	1.13131	1.08792	1.02868	1.43257	0.919553	0.786458	0.966523	1.01107	1.16443	1.93117	1.4921	1.42959	3.6974	1.33238	2.27792	2.1986	5.03866	3.68526	2.72971			2.66318	4.74263
					1.54714	0.819666	1.53052	0.949153	1.68328	0.815743	1.28981	1.38087	0.710588	1.3876	1.07082	1.53747	1.97107	1.81388	1.72622	3.11554	1.74762	2.07036	2.85789	4.26713	2.64748	3.05116			3.43263	4.52745
					0.933856	1.27355	1.71092	0.827179	1.49539	0.543644	1.11265	1.19275	1.24025	0.807033	1.25581	1.11111	1.84407	2.52156	1.24403	3.41235	1.97312	2.02596	2.68299	2.85647	3.60801	2.16804			3.5015	5.80151
					1.73344	0.735717	1.53564	1.03831	1.54517	0.550172	1.47575	1.11669	1.05965	1.3783	0.885937	1.40165	1.6194	2.14685	1.18967	3.21992	1.41075	1.84876	2.94633	2.51086	2.59198	3.26544			3.01806	5.26382
					1.08713	0.812795	1.11299	0.895763	1.58466	0.558458	1.14777	1.25266	0.890855	1	1.11395	1.36156	1.79339	2.32136	1.28004	2.69764	1.52558	2.1027	3.29253	2.97104	3.24582	3.02054			2.96774	5.48429
					0.636795	1.14312	1.4828	1.53188	1.37269	1.72309	1.31324	1.09498	0.84	0.801623	1.10634	1.75813	1.49655	1.79196	2.41839	1.91676	1.66286	2	4.87319	4.21261	3.04728	2.30293			3.04636	6.04188
					0.977231	1.67503	0.836158	0.8456	1.05757	1.17331	1.04593	1.22831	0.944444	1.01084	0.933202	1.26237	1.43709	1.93762	1.94127	2.5748	1.38689	1.56746	2.16859	2.93161	3.81596	2.56071			2.69139	3.75896
					0.881459	1.70317	1.11398	1.08898	1.19135	1.18739	1.03942	1.22458	0.943314	0.849338	0.926829	1.96512	1.88619	1.69422	2.43715	2.86837	1.61224	2.20513	1.67421	3.51663	3.42775	2.95062			3.18495	3.16938
					0.789474	1.26948	0.945255	0.94904	0.936969	1.61458	1.05808	1.55491	1.02366	1.16857	1.34668	1.89621	1.46273	1.26076	1.95633	3.64497	2.10044	1.72823	2.53591	4.96401	2.80246	3.84879			3.42947	3.85346
					0.79235	1.08568	0.931655	1.028	0.757298	1.61364	0.674762	1.0013	1.27756	0.990888	1.89533	1.40276	1.7837	1.72448	1.79917	3.37843	1.80228	1.88715	4.28623	4.61815	3.47597	3.11626			2.735	3.88317
					0.839768	1.37884	0.901978	1.76754	1.49323	1.71988	0.68932	1.35938	1.45426	1.60375	1.56724	1.9186	2.44206	2.71705	2.19252	3.3	1.77528	2.08065	2.47749	3.38806	2.80057	2.53685			3.13125	4.13713
					0.571949	0.763224	1.14629	0.824	0.791741	0.506633	0.776428	1.26392	1.81496	1.28374	1.1383	1.50171	1.77695	1.77693	1.93995	2.78733	1.64583	2.55445	1.85772	2.86054	3.71769	2.77381			2.51002	5.0211
					0.606178	0.669465	0.94712	1.41678	0.578097	0.774889	0.820282	1.13232	1.76628	1.12311	1.30199	1.75313	1.22879	2.4048	1.48529	3.3557	1.58926	2.40735	1.73959	3.03789	3.40575	3.25674			2.21343	5.6
					0.460073	0.77892	0.990128	1	0.823529	0.752463	1.67266	1.03175	1.31526	1.42146	1.29813	1.26267	1.30839	1.40811	0.753263	2.67857	1.52455	2.23947	1.66162	2.73347	3.32175	2.52848				4.81412
					1.07529	1.18552	1.22191	0.770958	0.76183	0.733934	1.68782	1.18039	1.34795	1.17659	1.00726	1.24266	1.29189	1.90566	2.81207	2.70758	1.55244	1.98368	2.2127	2.96637	3.07735	2.78763				5.25964
					0.816117	1.433	1.27739	1.37184	0.956672	1.11746	1.48405	1.05748	1.05556	1.48914	1.04409	1.468	2.39088	1.27408	0.978247	2.28659	1.49146	1.67191	2.7873	2.12979	3.03987	2.78763				6.43959
					1.08577	1.65685	2.44151	1.05764	0.979592	0.944069	1.4256	1.16766	0.901373	1.70468	1.04973	1.32332	1.77295	1.41284	3.65197	2.81653	1.79326	1.81336	2.84758	2.92436	3.62137	2.54553				5.11224
					0.831343	0.63917	1.41421	1.47495	1.66516	1.12165	1.62469	0.986842	1.02871	1.51232	1.33008	1.27283	1.48433	1.47545	3.21224	2.52166	1.42044	2.28465	4.04832	2.36373	2.57023	3.48118				4.27347
					0.726626	1.21429	1.02567	1.04357	0.8625	0.986799	1.07878	1.14491	1.30794	1.24124	1.27075	1.51872	1.5134	1.30095	2.15027	2.49911	1.05887	2.04203	2.55819	3.36928	2.54401	2.49494				5.3555
					0.721493	1.40397	0.866555	0.754801	0.71134	0.925697	1.22943	1.26959	1.1397	1.29851	2.08688	1.36539	1.11953	1.64706	2.24857	2.62594	1.51852	2.46791	3.6369	3.32595	4.25862	2.29025				4.7954
					0.590421	0.685313	1.96038	0.995131	0.989337	1.28482	1.00818	1.37752	1.13555	1.0459	1.40805	1.45828	1.22961	1.25988	2.16143	2.73166	1.10043	1.71402	2.73267	2.80207	3.14468	2.08204				3.85803
					0.542077	0.580625	1.22379	0.805359	1.01484	1.14345	1.28208	1.00105	1.25727	1.37698	1.20571	1.33177	1.62093	1.40642	2.20554	2.73656	1.41065	2.01872	2.57866	2.80789	3.27315	2.7818				4.54321
					1.07184	0.724366	1.22144	1.06127	0.674805	1.31994	1.21167	0.990576	1.16952	1.64151	1.61724	1.10505	1.33256	1.6725	2.44822	2.96505	1.64424	1.40204	2.75117	4.3754	2.74563	3.45915				2.55556
					1.27255	0.933299	1.48994	1.07407	0.836985	1.37983	1.22711	1.14251	1.29914	1.63309	1.70133	1.43132	1.42184	1.5869	2.30289	2.39964	2.9497	2.151	2.53991	2.86921	3.20999	3.54343				2.24421
					0.984079	0.776678	0.996158	1.28706	1.15994	1.47133	1.46879	1.74217	1.37143	1.94683	1.30398	1.42949	1.30581	1.88712	2.26699	3.35589	2.14761	1.5519	2.62941	2.18692	3.18161	3.67527				3.5841
					0.877027	1.15262	1.17841	1.41537	1.86414	1.02918	1.21167	1.42042	1.0011	0.915323	1.86956	1.76984	1.3933	1.6084	2.35462	2.98218	2.12637	1.7554	2.57837	3.14328	2.72136	3.62076				3.48983
					0.874663	1.18594	2.53962	1.01945	1.266	1.21231	0.92756	2.04052	1.20476	1.39951	1.33142	1.42993	1.31962	1.85469	2.13242	4.18546	2.59036	2.46465	1.88455	2.28169	3.53023	2.92387				3.53558
					0.500674	1.30026	1.5854	1.56128	1.523	1.81645	1.33894	1.66366	1.19528	1.01521	1.25785	1.54359	1.93955	1.65781	1.76671	3.09259	1.71538	1.78661	2.18117	4.1403	3.04013	3.81048				3.72472
					0.618651	1.23456	1.47104	0.991025	1.45463	1.18537	1.28193	1.10579	0.951507	1.03578	1.24839	1.62483	1.33373	1.75662	2.27067	3.12149	2.08133	1.88521	2.6783	3.33013	2.92408	3.72129				2.69512
					0.482154	1.42067	1.29299	1.51775	1.273	1.19171	1.0009	1.58286	1.0852	1.8528	1.54594	1.56364	1.96028	2.02481	1.30895	3.24385	2.10094	1.52318	1.97811	4.22222	2.57498	3.30168				2.96748
					0.883472	0.886649	1.25168	1.29775	1.21585	1.43348	1.08366	1.11577	1.1084	1.34183	0.899281	1.78784	1.38078	1.33965	1.25514	2.79189	1.69859	2.01754	2.759	2.69868	2.5148	2.89757				5.18957
					0.459941	1.56073	1.48068	1.01688	0.972498	0.992706	0.874568	1.23731	1.13437	1.11132	1.42508	2.10391	1.25971	1.47096	1.52199	3.03257	2.81186	1.58986	3.11193	3.10927	3.13452	2.82394				5.1327
					0.541201	0.950592	1.33778	1.20564	1.28456	2.02983	0.7393	1.17448	1.1125	1.36617	1.00344	2.2464	1.52555	1.83176	1.52933	2.87296	1.80522	1.96774	1.99351	3.10927	3.56775	2.45909				4.65806
					0.86689	0.898346	1.37158	0.638526	1.16043	0.754393	0.908005	1.00546	1.2922	1.19939	1.22942	1.95854	1.92627	1.90252	1.51159	2.55731	2.24189	2.55689	2.64576	3.68465	3.33291	1.96761				4.7914
					0.870112	1.75905	1.73271	0.757052	1.53279	0.718917	1.24795	0.726563	1.14654	1.93279	1.22942	1.72428	1.39179	1.56939	1.6987	2.47893	1.8151	2.7328	2.90283	4.27608	3.24557	2.63824				5.71282
					1.28985	1.40992	0.977413	0.631739	0.80116	1.128	0.739229	0.761255	1.12238	1.13148	1.4415	1.81124	1.52555	1.53165	1.5827	2.00932	1.93131	2.47178	1.99576	4.7234	2.69045	2.6661				4.7718
					1.84886	1.30346	1.26596	1.7024	1.1622	0.912721	0.894376	0.626263	1.0205	1.27467	1.12523	1.20982	1.14428	1.31772	2.20521	1.5723	1.82585	3.0521	3.17544	3.47123	2.54871	2.94108				4.69949
					1.42311	0.582329	0.74375	1.13364	1.10232	0.894354	0.989378	0.741189	1.14202	1.32173	0.740995	1.3428	1.25426	1.38247	2.30664	2.61456	1.94063	2.27018	3.16689	4.06742	2.67793	3.62908				4.46212
					0.890595	0.464106	0.986719	1.32358	0.69462	0.881543	0.829517	0.771789	1.07954	1.53481	1.02613	1.31954	1.43593	1.40108	2.02392	2.28571	1.71502	2.91701	2.86951	3.03473	3.31365	3.15385				3.65083
					0.718266	1.23901	1.13681	1.29488	0.955733	1.09477	0.307487	0.962804	0.897436	1.39904	0.888889	1.42961	1.61435	1.14901	2.24544	2.22693	2.0012	2.812	3.04793	4.03503	2.89989	3.42677				3.86777
					0.674909	0.642887	1.14714	0.825355	1.14621	1.16267	0.33261	0.916762	1.03744	1.77223	1.03473	1.39421	1.84819	1.27483	2.62698	2.03315	1.41358	2.47067	2.55593	3.9803	3.03768	2.97802				2.86677
					0.528775	0.954433	0.935937	0.807459	1.41461	0.88429	0.779968	1.04688	1.19703	1.39501	1.07865	1.30553	2.01061	1.70103	2.84731	3.40135	1.88996	2.29901	3.07537	2.90299	2.32838	2.83275				2.39663
					0.800951	0.673913	1.0881	1.23148	1.11139	0.998347	1.39492	0.885463	1.38377	0.90604	0.851897	1.93808	1.66515	1.60417	2.06552	2.29501	1.81028	2.76567	2.95985	3.04906	3.35154	2.71906				3.31568
					0.671795	0.731132	1.30243	0.97897	1.17842	0.839277	0.883036	1	1.90753	0.816768	0.822695	1.36702	1.30833	1.76605	1.76769	2.96289	1.44937	2.38481	2.29879	2.50932	3.19477	2.88763				3.82627
					0.98414		1.31426	1.78307	1.14262	0.806409	0.720536	0.808486	1.56162	1.37355	0.892308	1.59133	1.10563	1.61111	1.75567	3.02794	2.10865	2.33462	1.75187	2.95911	2.73096	2.77174				6.20619
					0.843348		1.41585	1.41745	1.81501	0.901493	0.638955	0.903846	1.45649	1.13582	0.814035	1.07419	1.85286	1.7737	2.51916	3.90488	2.00301	2.25062	1.88934	3.18616	2.56679	3.15114				5.84536
					0.489194		1.12695	0.948628	1.02653	0.68018	0.863816	1.04911	1.60739	0.946894	1.20332	1.28374	2.26232	1.60443	2.37365	2.9668	1.75968	2.48153	2.13652	2.71199	2.49046	3.06084				4.15892
					0.508163		1.09621	1.15708	1.2057	0.854864	0.531676	0.922568	1.49918	1.14183	0.928008	1.26228	2.29887	1.75758	2.07741	2.49836	2.36568	2.69941	2.72569	2.58178	4.34276	3.36117				5.01956
					0.525686		1.22505	1.06477	1.19227	0.834254	0.877715	0.950389	1.03352	0.951904	1.19265	1.31734	1.95477	1.37604	1.82639	2.0066	1.42254	2.63095	2.60417	2.9743	3.59429	3.43946				7.98833
					0.830923		0.948485	1.25131	1.12645	0.862857	0.419103	0.84995	0.928771	1.17866	0.831129	1.59577	0.933816	1.27283	2.03249	3.17683	2.0327	2.49014	2.55973	4.48788	2.648	3.64895				7.15175
					1.10876		1.16791	1.30913	1.10577	1.05044	0.691874	1.20228	1.07431	1.03825	0.970309	1.29522	1.27904	1.32306	2.09294	2.57072	1.60636	2.38275	2.94889	3.30321	3.55543	3.02714				3.57587
					1.12118		1.35059	0.939968	1.38112	0.892045	0.664093	0.968661	1.00758	1.08197	0.965721	1.35878	1.5569	1.54611	1.56389	2.4731	1.98282	2.14824	2.0438	3.79322	2.73856	3.21152				4.14786
					1.48683		1.03545	1.07888	1.42342	1.06026	0.702614	0.906667	1.35992	1.0061	0.978443	1.45052	1.25591	1.32306	1.47575	2.69483	1.81312	2.19198	3.24115	3.57382	3.62587	3.08839				4.33333
					0.842387		1.19741	0.960515	1.12616	1.13641	0.99537	1.2806	1.29079	0.841837	0.970408	1.32272	1.87069	1.25771	1.62014	2.54762	2.44177	2.90968	2.97952	3.73364	6.09393	3.32907				3.72358
					1.30605		1.23333	0.883886	1.18886	0.9471	0.965278	0.735135	1.63395	1.1971	1.06257	1.94328	1.50904	1.79894	1.99836	2.58114	2.71429	2.84095	2.45229	2.92024	3.08317	2.98282				4.4466
					1.34268		0.822832	1.24333	1.74201	0.82294	0.772222	1.12133	1.0323	1.07376	1.44969	2.06013	1.24427	1.67488	1.59502	2.13612	1.83317	2.11986	2.38434	2.51401	3.82673	2.75668				4.13835
					1.75921		0.669903	0.800948	1.08288	0.689044	0.404658	1.00238	1.26424	1.35366	1.4906	2.11021	1.31537	1.61648	1.6446	2.18773	2.40633	2.26087	2.73342	2.77738	2.81296	3.28669				8.11905
					1.99443		0.460341	0.919311	1.70739	0.685847	0.84232	0.909189	0.782566	1.64634	0.620567	2.33333	2.04821	2.13788	2.0216	3.07263	2.18601	2.2662	2.24382	2.89095	4.16039	2.16242				7.0381
					1.3876		1.76444	1.05845	0.958533	0.735323	1.19329	0.958951	0.667973	1.14407	0.897436	1.45151	1.22937	1.67578	1.76486	2.61076	1.91276	3.14379	2.88536	2.88025	3.2605	3.74061				6.48246
					2.65924		1.17717	1.12667	1.13183	0.847086	0.666021	1.05367	1.16581	0.877335	1.14007	1.50107	1.54877	1.96076	2.54581	3.57143	1.93799	1.83238	1.98952	2.14143	2.60671	2.97826				8.79386
					1.97245		1.47037	1.22612	1.32525	0.460116	0.500243	0.952663	0.9179	1.3012	1.38013	1.63912	2.00694	1.5218	1.68516	3.17308	1.66365	1.78952	2.41753	2.92689	2.62706	3.13406				7.16071
					2.09204		1.24063	1.41444	1.2807	0.90398	0.551034	1.00625	1.15726	0.946385	1.33248	2.22785	1.23293	1.94972	2.19496	3.48718	1.86849	1.91931	1.78667	3.07152	2.72883	2.88333				6.45
					0.514376		1.03588	1.5393	1.51224	0.815896	0.413877	0.897436	0.911171	1.40361	1.48011	2.17284	0.983788	1.48511	1.53419	3.2807	1.62514	2.0558	2.46194	2.99366	2.97928	2.83333				2.64809
					0.673133		1.11797	1.39583	1.46935	1.19382	0.79845	0.786114	0.782659	1.34217	0.981168	1.82051	1.12818	1.46025	2.24764	2.61538	1.34489	2.24945	2.8253	2.84698	2.90088	3.52697				2.46921
					1.01417		1.41683	1.22876	1.09699	0.625056	0.772017	0.830769	1.00296	1.44362	1.55752	2.30146	1.05871	1.64156	1.6676	2.14634	1.59981	2.26183	2.35047	3.12094	3.1737	2.61538				3.76734
					0.426284		1.51911	0.929876	1.11873	0.897485	0.627278	0.93125	1.07399	1.21544	1.37285	1.78392	1.27745	2.15174	2.32136	3.03107	2.15586	1.95437	2.64042	2.33236	2.78601	2.35923				4.19911
					0.643982		1.07919	1.01096	1.69826	0.92986	0.613924	0.830546	1.3763	1.30731	0.851888	2.5448	1.46635	1.92635	1.7223	2.72902	3.36215	2.11088	1.99801	2.98137	2.58804	2.71416				2.87883
					1.13333		0.953125	0.719335	1.07432	0.67344	0.598471	0.790032	1.14975	0.95735	1.11534	1.52197	1.72022	1.68383	2.01642	2.04052	2.27735	1.77515	2.52764	2.21866	2.98252	2.68761				3.11043
					0.850608		0.795825	1.1335	0.777031	1.11271	0.985479	0.703075	1.15118	0.930335	1.62438	1.75034	1.08852	1.46871	1.22677	1.89903	1.87193	1.84722	2.3565	2.7211	2.49756	2.91459				4.03181
					0.489712		1.29512	0.879288	0.688654	1.01603	0.809221	0.884	1.1247	1.20571	1.53822	1.50651	1.7974	1.60241	2.50874	2.30719	2.21613	2.38812	2.83513	2.58844	3.8739	2.58029				3.66203
					0.669291		1.94692	0.757306	0.877803	1.20237	0.983575	0.843511	1.04031	1.04233	1.44787	1.45352	1.75832	1.35561	2.52641	2.97138	1.63871	1.7447	2.48029	2.19746	2.86024	2.70348				5.7743
					0.935535		1.40536	0.985939	1.04539	0.75747	0.585731	0.958525	0.968523	1.35086	0.954501	1.06049	1.16827	1.45443	1.63512	2.36595	1.64579	2.24521	2.66495	2.89154	2.60394	3.33543				5.38558
					1.22058		1.38311	1.19319	1.19226	1.21583	0.859632	0.996407	0.895857	0.864629	1.59802	1.60034	2.04202	3.4153	2.2364	2.72008	2.04968	2.13123	2.541	2.75682	3.66457	3.34696				4.58133
					1.96294		1.14697	1.42413	0.754223	1.64743	0.857971	1.10933	1.01266	1.09432	0.778491	1.20641	1.61141	4.38084	1.81707	2.37205	1.79735	2.95878	2.6426	3.52104	2.91487	3.33996				5.088
					1.16542		0.860483	1.05207	0.823041	1.81533	0.628895	1.35065	0.952381	1.19904	1.42438	1.09744	1.73475	2.19812	2.82464	2.17438	1.58902	3.2963	2.819	2.41507	3.33299	3.43515				3.85454
					2.33176		1.02057	1.08509	0.99447	1.03785	0.868885	1.09763	1.00119	1.22363	1.35098	1.18232	1.45982	2.07268	1.62921	2.0905	2.52711	2.79787	3.01648	2.43977	3.75202	3.10104				4.25253
					1.06684		1.03318	0.956752	1.24452	1.35237	0.779745	0.984615	1.09363	1.64652	0.514446	1.2058	1.5174	2.92231	2.14286	2.70546	1.85006	3.11704	2.87435	2.14271	2.58557	2.60812				4.09533
					0.633399		1.2254	1.38974	0.899167	1.15767	1.0773	0.874534	1.25149	1.36641	0.600187	1.42414	1.77476	3.19835	1.70365	2.2963	1.68305	2.57527	2.68787	2.98194	2.89637	2.6999				3.76459
					0.690956		0.841007	1.32195	0.943182	0.862427	0.831571	0.498584	1.44254	1.36662	0.892758	1.68859	1.53324	2.75641	2.28147	2.10169	1.42427	2.71134	3.13462	2.28901	3.22376	2.9042				4.06513
					1.47484		1.92755	1.30891	1.19839	0.97434	0.772632	0.823392	1.18451	1.13413	0.730901	1.78467	1.39679	3.05687	2.66816	1.99197	1.31482	2.1274	2.35988	2.57685	2.45283	3.87353				4.08403
					0.537934		1.3229	1.80854	0.563144	1.18108	0.824773	1.25143	1.42882	1.08333	0.832397	1.49658	1.31855	2.55608	3.32402	3.92203	1.90301	2.01618	3.74098	3.17199	2.49564	3.7236				5.41504
					1.14822		1.70087	1.39249	0.865833	0.889564	0.766316	1.0882	1.17324	1.16458	0.914609	2.11605	1.17098	2.64379	3.8141	3.12422	1.85543	2.22545	2.79973	3.15648	2.91723	3.94475				5.17549
					0.530655		0.909283	1.60846	0.890317	0.814618	0.95288	1.10189	1.26982	1.15615	0.863946	1.44137	1.31399	2.77576	3.54167	2.39239	1.87376	3.27422	2.16856	2.47571	3.59417	3.1145				5.06267
					0.572872		1.35517	1.49949	1.35167	0.929321	0.837423	1.02456	1.13953	1.42784	1.01368	1.4664	1.33474	2.66796	1.73101	3.32013	2.11091	2.13949	2.24278	2.69165	3.36638	3.03163				5.19618
					1.11752		1.10703	1.38858	1.38989	1.0486	0.930556	1.16027	1.16667	0.948294	1.84058	2.04596	1.29785	2.14353	1.89601	2.03814	2.423	1.73605	2.35883	2.43444	3.36276	2.28995				5.8318
					0.887151		0.724473	1.63701	2.04025	1.45714	0.818499	1.14062	1.07283	1.17114	0.970845	2.14338	1.44419	3.15146	2.70792	3.22098	1.99324	1.8058	2.52729	2.53295	3.29526	2.27018				5.3287
					0.536723		1.10347	1.51592	0.83976	0.652336	0.765714	0.865868	0.825431	0.972428	1.25345	1.38975	1.43736	2.2827	1.57257	2.24068	2.36437	2.1013	2.47594	3.00507	3.32184	2.3677				5.66995
					0.667207		1.10146	1.22744	1.2327	0.906494	0.570907	0.909434	1.11662	1.6871	2.06832	0.942789	1.36285	2.32771	2.07923	2.20305	1.97297	1.73233	3.2744	2.63444	2.80335	2.77543				5.14039
					0.818966		1.1262	1.11348	1.34431	0.691089	0.975567	0.953826	1	1.40085	1.32846	1.47026	1.48122	2.49247	2.1127	2.11653	3.13978	1.77944	3.23324	2.4393	3.59209	2.90131				2.82027
					0.820598		0.960328	1.18695	0.724316	0.558102	0.857362	0.957616	1.19687	1.14571	1.31368	1.36145	1.18165	2.69544	1.62003	3.31471	1.85526	2.52968	2.7206	3.07922	3.36497	2.88388				2.56757
					0.649485		0.865445	0.833563	1.23581	0.661402	0.680463	0.972455	0.983029	0.838682	1.39786	1.19849	1.29401	2.61889	2.43328	3.16726	2.65323	1.9507	3.56718	2.34341	3.67201	3.05405				3.10458
					0.803478		0.765791	0.888563	0.835181	0.938137	1.16	0.575071	1.17656	1.37553	1.39229	2.05205	2.42882	3.03396	2.54934	2.94041	1.71354	1.64906	3.32279	2.63272	2.61917	3.36755				5.93272
					0.642261		0.598515	1.44286	1.16495	1.84987	0.864881	0.943089	1.2916	1.43259	1.36506	1.96092	1.65906	2.1383	2.79783	2.12803	1.51342	1.82943	3.44536	2.57186	3.19871	3.49885				4.49074
					0.752443		0.610702	1.238	1.32474	0.981508	0.933251	1.16407	0.854473	1.45804	1.33416	1.29028	2.24351	3.35	2.8757	2.44806	1.46875	2.14832	2.72509	3.41655	2.50264	3.07798
					0.482591		1.0654	1.64005	1.12214	0.735608	1.03708	1.38265	1.09777	1.51852	1.43925	1.57904	2.10714	2.0891	3.17509	3.00548	2.33058	2.48471	2.99078	2.30289	3.05371	2.88602
					0.378393		0.907619	1.45738	1.42497	0.871762	0.845766	1.54777	0.760999	1.08449	1.01126	0.909928	1.63889	3.142	3.11879	2.09694	3.19198	1.74169	3.13103	2.48342	2.61065	2.96989
					0.242688		1.30061	1.51477	0.917526	1.20241	0.637538	1.12892	0.984615	1.10313	1.40548	1.28098	1.6493	3.524	2.81891	2.83448	3.06887	2.49233	2.88276	3.22164	2.48165	3.1209
					0.5018		1.75786	1.08569	1.04338	0.970779	1.02823	1.24936	0.933413	1.17819	1.69764	1.62576	1.75169	3.25693	3.15233	3.22353	2.30642	2.00321	2.85519	2.67424	2.37736	3.26328
					0.739387		1.54079	1.05692	0.821033	0.63798	0.838816	1.39405	1.20769	1.05076	1.66102	1.54611	2.01485	2.95638	3.15081	3.21192	1.38786	2.86656	2.45593	3.37549	2.71498	3.81003
					0.930958		1.3989	1.41904	0.791111	0.99556	0.775076	1.19427	1.18939	0.973	1.11914	1.60629	2.17956	3.02749	2.8125	3.34483	1.70393	2.51887	2.65903	2.53079	2.24715	2.92012
					0.883099			1.03656	1.1524	1.42603	0.706371	0.770812	0.930095	1.24584	1.70185	1.62823	1.73807	2.87457	2.63118	2.82387	1.98313	2.24933	2.46534	3.24436	2.49578	4.51956
					0.591789			1.52211	0.976167	1.06876	0.784539	0.96401	1.21142	1.42878	1.83821	1.57335	1.6832	2.82601	2.42069	3.97541	1.76572	1.89875	3.20628	2.62384	2.58697	5.16588
					0.809648			1.87063	0.873778	2.22531	0.728801	1.00806	0.969194	1.68246	1.47166	1.59484	1.52347	3.02532	3.08142	2.24528	2.70602	2.12071	2.347	2.4956	3.26535	2.43796
					0.717504			1.06632	0.71439	1.33578	0.660665	1.30208	1.26235	1.92952	1.41165	1.43579	1.54694	3.05292	2.6102	2.76744	2.67381	2.0036	2.75793	3.60085	3.37783	2.20089
					0.874639			1.31048	1.09832	1.88617	0.679476	0.869792	0.9099	1.34631	1.48367	1.57571	1.67885	3.37044	3.15971	2.21837	2.01527	2.65666	2.51554	3.47347		3.39022
					1.09393			1.1181	0.677333	1.44037	0.552557	1.8639	1.27812	1.07793	1.3874	1.34563	1.95109	3.90486	4.39647	2.76324	2.51429	3.38897	2.69223	2.40149		2.92731
					1.53706			0.962928	0.851397	1.48593	0.707273	1.36246	0.7925	1.2011	1.35634	1.47676	1.59579	2.75261	3.55957	2.94684	2.67342	3.03566	2.493	3.64457		3.09725
					1.10835			1.31788	0.789637	0.917168	0.717712	1.65268	0.705228	1.02285	1.6355	1.25318	1.55263	2.55887	3.57895	2.81587	4.16405	2.70507	3.08922	3.15892		3.34004
					1.01001			1.13498	0.830971	1.52386	0.783636	1.64405	0.854447	1.7084	1.93454	1.42547	2.06583	3.13894	3.32546	2.63596	4.82996	2.69399	3.76586	3.24216		3.45643
					1.15082			1.04553	1.49182	0.986351	0.673437	1.60714	0.751185	1.20452	2.00234	1.17939	2.1315	2.20694	2.75503	2.71865	2.58785	2.05203	2.31529	2.44423		3.52966
					1.03594			1.11693	1.47573	0.815321	0.795203	1.72718	1.02561	2.06565	2.07005	1.34153	1.77031	2.51023	3.75615	2.46143	3.89869	2.25182	2.7026	3.05379		3.42585
					0.886286			1.37566	1.33594	1.50568	1.12187	1.8208	0.901659	1.4564	1.57827	1.11956	1.82659	2.58626	2.68768	2.19326	3.06536	2.07478	2.29579	3.83129		4.03242
					0.722191			1.4696	1.1131	1.44026	1.29369	1.67959	1.08714	2.21078	1.65187	0.991444	2.06874	2.08237	2.79847	3.05235	2.82956	3.79649	2.32819	3.2526		4.67082
					1.13644			1.50479	0.553157	1.9431	0.877751	1.68131	1.40926	1.56236	1.30203	0.985507	1.77778	2.38182	2.82407	3.48793	3.34403	2.53991	2.22526	2.28119		4.38642
					0.617862			1.18925	0.746494	1.33848	0.882064	1.47096	1.09182	1.89542	1.40557	0.872727	1.58	2.16692	2.45638	2.62386	4.07826	2.22535	2.19295	3.86963		4.23888
					0.781481			1.2498	0.675781	1.35089	1.17961	1.5097	1.04429	1.33949	0.946452	1.17919	1.70375	1.63936	2.34015	2.34959	2.6038	2.71633	2.57805	2.53568		2.59312
					0.538723			1.08353	0.677104	1.03161	0.876465	1.71263	1.04878	1.70588	1.04953	1.41763	1.98688	2.25256	3.40782	3.01042	3.55628	2.38491	2.76905	2.566		2.47278
								1.60613	1.25	0.852732	0.636959	1.44618	1.01669	1.27894	1.568	1.26908	1.47351	3.4375	3.2352	3.12698	2.19067	2.30063	2.37552	2.44221		2.43099
								0.786374	1.25245	1.60806	0.634338	1.48842	1.02524	1.01665	1.53818	1.30626	2.05581	2.83262	2.85486	2.63017	2.39156	1.88946	2.18929	2.39645		2.27606
								1.28855	1.02482	1.19224	0.672222	1.50755	0.833523	0.974174	1.65882	1.74245	1.39652	2.45108	2.58345	2.57853	3.09025	2.40026	2.81673	2.85546		3.82033
								0.727531	1.27617	1.11084	0.892989	1.56263	1.0185	1.05363	1.27818	1.44114	1.39344	2.11445	2.41848	2.73529	5.09113	1.96878	3.06766	2.51201		4.53191
								0.767465	0.92474	0.998556	0.720238	1.70307	0.941847	1.4375	1.37843	1.97869	1.52466	2.01088	2.96667	2.26829	3.69217	2.31324	2.55736	2.68047		5.12567
								0.657265	0.985495	0.790286	0.827491	1.38483	1.08115	1.03173	1.59773	1.58238	1.76906	2.61225	2.60462	3.45664	3.34858	1.87686	5.90508	2.92258		4.36364
								1.15669	1.13014	1.1972	0.919057	1.50163	0.942922	0.728514	1.32554	1.10478	1.79932	3.33333	3.55659	3.06593	3.29022	2.74457	2.9849	2.91631		3.78654
								1.11442	1.0061	1.48159	0.667411	1.56625	1.02472	0.992341	1.93409	1.57391	1.79318	2.98611	3.2602	3.58034	5.51852	2.25498	4.11144	3.62672		4.12529
								1.0376	1.21167	1.23392	1.47049	1.52481	1.04993	0.907	1.44728	1.44305	1.44432	3.13503	3.86828	3.35221	2.77763	1.92445	6.10817	3.12366		3.44574
								0.741271	1.40647	1.17257	1.04519	1.13827	1.2818	1.4512	1.15497	1.87149	1.6048	3.64579	4.2551	3.2543	4.08219	2.66183	4.03353	2.94924		3.53682
								0.762431	1.47822	0.841307	0.92418	1.15062	1.64874	1.4692	1.34354	1.57459	1.98594	2.92006	3.92655	3.08972	2.53262	1.93053	2.5913	2.41681		6.00329
								0.773832	1.02733	1.05332	0.876579	1.25833	1.41968	1.5809	1.21538	1.5816	1.41379	3.91387	2.882	3.31091	3.33073	1.61053	3.98514	2.56183		3.8249
								0.625378	1.3235	0.552279	1.47869	1.51463	1.7409	1.2344	1.5307	1.289	1.43382	2.77743	3.88775	3.0605	4.17808	1.69248	3.29484	2.67107		3.97588
								1.03625	0.625554	0.867108	0.694915	1.53289	1.61084	1.99754	1.89193	1.40508	1.61935	3.11424	2.87764	3.12887	4.3866	1.24694	3.83143	3.09529		4.13596
								1.25297	0.700579	0.427805	1.02734	1.40504	1.59153	1.09299	1.91354	1.29255	1.5758	2.85346	3.76482	1.96228	3.97664	1.6683	2.19329	2.85668		3.22945
								2.03863	1.3416	0.986749	0.835763	1.69122	1.43478	0.774278	2.63596	1.08454	1.48502	2.91787	2.88822	2.37588	3.34112	2.01081	2.73219	1.92825		2.89384
								1.29679	1.45995	0.671678	0.737564	1.3802	1.4	1.06884	1.8738	1.52821	1.5292	3.17895	2.75428	2.36262	2.88307	2.24452	2.32636	2.52941		2.79339
								1.21983	1.4508	0.759165	0.662558	1.60267	1.60099	1.18952	2.08719	1.40693	1.49549	4.10884	2.69149	2.26168	2.94624	1.83587	2.6382	2.72843		3.25454
								1.23251	1.76689	0.989706	0.759005	1.84734	1.80822	1.1501	1.13878	1.21723	1.30635	2.91404	2.37718	2.75	2.61263	1.85292	1.92724	2.37832		4.18936
								1.43139	1.59489	0.875294	1.17843	1.40246	1.48571	0.833333	2.00239	1.08454	1.28222	2.99819	3.56338	3.35079	2.28571	1.81069	2.16109	2.0363		3.50426
								1.66326	1.20588	0.86351	1.23259	1.61657	1.44081	1.71865	1.60038	1.17798	1.29559	3.40369	3.41346	2.67782	2.99863	2.5601	2.2854	2.98985		3.03875
								1.62797	1.0885	1.11111	1.05593	1.49781	1.38164	2.04398	1.6444	1.09855	1.62448	3.60451	2.38255	5.6305	2.73827	1.67423	2.18393	2.06486		3.16052
								1.25	1.16404	1.54485	1.10446	2.15976	1.4379	1.59791	2.06667	0.939663	1.24158	3.71882	3.17531	3.85542	4.38397	2.02431	2.36148	3.2951		3.96528
								1.22347	0.984875	1.15345	1.02621	1.86605	1.33165	2.46313	1.59072	1.0559	0.997852	3.49008	3.0816	3.17881	3.15964	2.26679	2.5365	2.31926		4.43056
								1.2516	1.1388	1.0747	1.09876	2.0011	1.15429	1.84948	2.70574	1.34768	1.20844	3.64286	4.05708	3.28067	4.47378	2.44423	1.90448	2.31113		3.61815
								1.08648	1.5997	0.794537	1.12009	2.00329	1.50677	1.4375	1.70331	1.85938	1.23755	3.01478	3.43292	2.14506	3.40303	2.40887	3.32319	2.72981		3.05293
								1.4382	1.01215	1.49832	1.05053	1.61581	1.67167	1.51271	2.06387	1.3569	1.55609	3.2669	2.84718	2.76096	3.59285	1.98746	2.5368	4.2601		3.29592
								0.964017	1.29391	1.27316	1.00201	1.80392	1.48099	1.67827	2.79259	1.10034	1.57561	2.74488	3.36667	3.31362	3.36165	1.83526	1.94684	2.59446		3.47347
								1.27716	1.05248	1.67873	1.04526	1.71963	1.7046	1.9313	1.3932	1.27141	1.86899	3.10142	2.70706	2.03187	3.95758	2.44774	2.83434	2.71532		4.30886
								0.790123	1.12051	0.97557	0.996988	1.51285	1.01038	0.84216	1.79334	0.950739	1.80485	2.70233	3.01632	2.10832	5.04247	1.85175	2.75765	2.35458		3.77721
								1.05014	0.988851	0.773236	1.58121	1.65468	1.04454	1.07989	1.95793	0.950739	1.68573	3.71642	3.71664	2.89043	3.28485	2.0018	1.67558	4.14376		5.30961
								1.40687	0.930589	1.22162	0.763441	1.75381	1.61051	0.948538	1.76857	1.09458	1.85992	2.54419	3.21034	2.88154	4.18533	2.40605	2.19126	1.94541		5.29181
								1.15679	0.926104	0.614888	1.03581	1.60839	1.24461	1.42113	2.30715	1.36654	1.66852	2.735	3.40402	3.80675	2.95771	2.81669	3.25685	2.20736		3.21166
								1.04187	0.943503	1.22766	0.75024	1.53187	1.56517	1.04777	2.13226	1.567	2.1161	3.0904	2.78742	5.95015	3.27492	2.28747	2.07541	2.63276		3.82289
								1.34144	0.938956	0.95906	0.866815	1.44339	1.12769	1.6733	2.9842	1.17442	1.5593	3.64667	2.94611	3.05572	3.48489	2.18891	3.81241	3.47316		3.43689
								1.07471	0.875	1.18658	1.03556	1.23534	1.23975	1.18012	1.93135	1.32558	1.93408	3.55744	2.375	4.0743	3.02756	1.55507	3.36132	2.17014		3.49903
								1.38372	1.30655	0.952586	1.03441	1.34605	1.21755	2.35198	1.56777	1.48402		3.40975	3.4201	2.93632	5.8852	2.51119	3.29426	2.78587		3.26449
								1.63217	1.52079	0.825397	0.929212	1.48871	1.2523	0.946738	1.51971	1.84412		3.09747	2.47437	2.53061	3.45359	2.08	2.37734	3.69602		2.61265
								1.04804	1.46171	0.729225	1.11483	1.30878	1.46667	1.07891	2.00192	1.27569		2.86957	3.11244	3.55556	3.76497	1.99805	3.23028	3.09394		2.72306
								0.80444	1.60024	0.849837	0.835494	1.42375	1.41808	0.946738	1.84119	1.49135		3.32558	3.32747	3.39726	3.74814	1.66099	2.49411	2.11038		2.55472
								1.05989	1.40219	1.15234	0.872008	1.56582	1.25515	1.31181	2.38149	2.27994		2.82237	2.25268	3.22602	4.32131	2.40094	3.96719	3.63921		3.3494
								0.609287	0.813822	1.22145	0.848178	1.4475	1.72174	1.86585	1.34891	2.34185		2.76909	2.57143	3.58358	4.5945	1.8156	1.96528	3.60338		2.74018
								0.850279	0.975486	0.898259	1.21273	1.83915	1.81584	1.73864	1.98387	1.66563		2.50493	2.52	3.98046	3.72353	2.30142	2.22397	3.18261		3.25397
								0.727782	1.0715	0.952134	0.894901	1.62208	1.39857	1.46112	1.62914	1.71086		2.20725	3.51158	4.18493	3.35364	2.75584	2.27538	2.16586		3.14478
								1.01564	0.958217	1.22931	1.84946	1.74629	1.61482	1.84091	1.55205	1.61539		2.70036	2.47483	4.83004	2.91034	2.7735	2.66667	2.21281		3.18254
								1.82897	0.687084	0.908859	1.04116	1.81905	1.78463	1.44464	2.38835	1.7994		2.57246	2.03959	2.7823	3.9183	2.10886	2.51158	2.59353		3.21443
								1.30791	0.836305	1.91925	1.24457	1.71109	1.65723	1.61246	1.81541	1.39369		4.29782	2.30115	3.0571	4.12737	2.52994	2.50653	2.8906		2.55008
								1.04175	1.1505	1.10714	0.922747	1.96654	1.71623	1.9193	1.9369	1.53738		3.15368	2.16103	2.98343	3.34916	1.61332	2.63358	2.03933		3.62896
								1.50791	0.979127	1.22283	1.05932	1.68571	1.60059	1.26133	1.59779	1.941		3.52785	1.94046	3.17468	3.49563	2.21652	2.37156	2.81409		1.99118
								1.03762	1.21962		1.13489	1.29789	1.45948	1.56367	2.3341	1.60292		2.914	2.32713	2.50798	3.63119	1.82035	3.00113	3.42757		2.15262
								1.45354	1.03795		0.938841	1.58567	1.54394	1.39399	2.17849	2.50667		3.09228	1.69989	2.13832	3.07531	1.71215	2.67603	3.24933		2.35683
								1.08416	0.952132		1.40449	1.28844	1.6002	1.01581	1.71865	2.93333		3.284	2.12006	2.24791	5.83372	1.67919	3.38775	3.13901		2.73137
								1.51872	1.21286		0.881168	1.3758	1.36293	0.958688	2.04398	1.65236		3.29058	2.16594	2.52815	4.2292	1.99564	2.80465	3.58974		2.42472
								1.23869	0.965187		0.633047	1.52882	1.67656	1.19184	1.59791	2.17822		3.20078	3.3289	2.52684	4.64686	2.36387	2.98763	3.00429		3.85873
								1.0389	1.22949		0.94703	1.47656	1.44741	1.1552	2.46313	2.83983		2.75047	2.47316	3.29642	3.35006	2.4929	2.38469	2.50264		2.39869
								1.29127	0.965187		0.896657	1.56198	2.09352	1.87453	1.84948	1.62176		2.87914	2.18602	2.4124	5.20342	2.50909	2.38707	3.05371		2.2527
								1.10152	0.836981		1.00669	1.21289	1.98698	1.35453	1.87094	2.12814		3.14925	2.68558	3.44804	3.9552	2.11842	2.61045	2.61065		2.34206
								1.3691	1.11923		1.05322	1.1575	1.74532	2.34944	1.5417	2.02939		2.40163	3.34826	3.3	4.21387	2.81633	3.15243	3.38795		2.40888
								1.50779	0.970566		0.677477	1.18852		1.87259	2.03947	1.90101		3.68981	2.5206	2.75	7.04348	2.95626	2.10199	2.86929		3.50634
								1.01132	1.2155		0.864368	1.48643		1.51433	1.58401	2.9686		3.39872	3.15469	1.35484	5.02759	2.03109	2.54263	4.10371		2.5729
								1.58571	0.864829		0.998599	1.33709		1.49183	1.34889	2.57922		2.62171	3.14486	2.66125	3.21854	3.12102	2.52239	3.24145		2.77997
								1.88717	1.27599		0.718026	1.53946		1.28553	1.1095	2.17908		3.1502	2.42876	2.36023	2.31347	2.51605	3.65801	3.39374		2.92786
								1.27987	0.907868		0.81954	1.55289		1.81227	2.08392	1.9344		2.4183	2.92969	2.5836	2.70801	3.1258	2.23761	2.86538		2.60445
								1.52244	1.30058		0.881335	1.27484		1.20999	1.86709	1.93956		2.9899	2.27549	2.29353	2.48636	2.69956	2.40296	2.9701		2.69204
								1.75683	0.946704		0.795495	1.62358		1.22887	1.11391	2.19297		2.22892	4.48565	2.14481	2.65125	2.57945	2.65397	2.2652		2.80885
								1.59015	1.17289		1.17109	1.54811		1.27358	1.79331	1.93956		2.05556	3.91202	1.76363	2.94079	3.72894	2.701	2.56566		2.84919
								2.18273	0.732586		1.33384	1.56161		1.35971	2.10714	2.17067		2.6315	2.21238	2.2953	3.13025	1.91525	2.16586	2.9084
								1.82771	0.648017		1.00799	1.45825		1.02132		3.0111		1.87488	2.93559	2.4315	2.81486	1.48684	2.21281	3.16621
								1.27556	0.679287		0.912888	1.58233		1.18335		2.27163		1.31304	2.74548	1.82938	2.69773	2.44986	2.59353	3.38168
								1.47194	0.81117		0.870307	1.32149		1.34615		1.66349		1.79927	4.33686	2.23606	3.15464	1.87357	2.8906	3.00339
								0.868421	0.737786		0.896835	1.4776		1.74664		1.35082		2.11987	3.59754	2.35725	2.64771	2.83169	4.81111	2.66066
								1.14516	1.47096		0.993506	1.4928		1.49112		1.31848		1.32776	4.14059	2.18895	3.42522	2.17366	5.69737	3.02502
								1.6253	0.813643		0.989651	1.29902		1.10164		2.10957		2.79184	3.86864	2.18103	3.28317	3.01981	5.95833	3.1512
								1.23761	0.924719		1.08511	1.39308		1.93474		1.74714		1.55808	2.32908	1.61501	3.05924	2.30516	4.38226	5.11337
								1.24676	0.950074		0.877854	1.40741		1.1311		2.36123		1.98302	3.20914	2.31692	3.20745	2.71868	3.64209	3.40315
								1.28532	0.731912		0.831351	1.54228		0.928661		2.39072		1.5675	2.36835	2.64048	2.29715	3.69505	3.38785	3.13462
								1.29482	1.31284		1.1033	1.29546		1.14154		2.92576		1.58997	2.1502	1.4059	2.27758	3.15324	3.25112	2.58987
								1.67784	0.757426		0.952912	1.26784		1.18461		1.84573		3.55338	1.64779	1.91947	3.75918	3.25628	3.58911	3.27227
								1.93776	1.27418		1.09544	1.33399		1.05769		1.15427		1.54061	2.30411	1.56164	3.14883	2.56771	3.27466	2.93694
								2.2488	1.44971		0.779221	1.27841		1.13402		1.49643		3.03292	2.17313	3.24814	3.60056	2.7759	3.70685	2.78848
								1.67635	0.380807		0.648649	1.11478		1.01183		1.27841		1.66094	2.39374	2.55857	3.72293	2.88514	3.7739	2.83065
								1.94542	0.728863		1.0929	1.25116		1.49043		1.51537		1.45489	3.03448	2.81401	2.83709	3.5534	3.62548	3.15861
								0.986971	0.911577		0.743494	1.44385		1.32983		1.84668		1.58722	2.50129	2.33	3.06721	3.37549	3.61167	2.86531
								1.37415	1.44715		0.851064	1.16928		1.37313		2.35048		1.95826	2.16716	2.25185	2.85256	3.0751	3.56642	5.13699
								0.759141	0.971574		1.066	1.28844		1.5405		2.35048		2.09633	3.872	2.44767	3.12281	3.29661	3.44646	3.06122
								1.15199	1.21513		0.989348	2.0793		1.07734		1.99752		2.36644	2.54066	2.17765	2.75322	2.83942	4.51754	4.24486
								1.15338	0.922962		1.56751	1.47654		1.47833		2.19224		1.82326	1.79552	2.10672	3.42649	2.98084	4.10125	2.52959
								0.969543	1.66791		1.45972	1.29433		1.4375		2.019		1.84158	1.80902	2.13665	2.68109	3.34355	4.39634	2.3039
								0.979493	1.89304		1.03601	1.34098		2.01837		2.23277		1.61515	2.17935	1.97135	2.71868	2.87692	3.98887	2.21909
								0.92168	1.43686		1.50748	1.3368		1.29942		2.28265		2.3723	2.71651	2.22474	3.69505	2.9482	3.68971	2.72934
								0.824365	0.568096		1.13529	1.39479		1.54138		2.37973		1.9551	1.96692	2.19108	3.15324	2.8612	2.24615	3.29335
								1.02915	0.7208		1.06482	1.24371		1.75294		1.97434		2.05911	1.93634	2.28019	2.78966	2.73443	3.15586	2.40885
								1.30797	0.62919		1.39113	1.5695		1.37561		2.04882		2.03744	2.40884	2.82635	3.4622	3.94637	4.08542	2.73773
								1.39562	0.518373		0.857523	1.46325		1.75155		2.24838		2.53742	2.60382	2.36394	3.96569	2.47478	2.66963	2.79462
								1.09949	0.719239		0.710033	1.3868		1.44615		1.6605		1.80611	1.71725	2.25478	2.93047	2.69931	3.29146	3.26284
								0.961812	0.667087		1.26523	1.43141		0.856729		1.97972		1.89031	1.68727	2.09456	2.70192	3.20682	3.30355	3.82378
								0.884804	0.69015		0.860963	1.52213		1.25765		2.04277		1.96709	1.60888	2.80739	2.72816	3.324	3.97496	3.25885
								1.25279	0.84493		1.27778	1.46177		1.27199		1.87709		2.53475	3.59714	2.27958	3.90881	2.74271	3.02647	3.94126
								1.56401	1.11329		0.794928	1.36304		1.12861		2.11957		1.81145	1.83127	3.14302		2.63819	3.31935	3.24793
								1.00817	0.909627		0.963904	1.55734		0.981214		2.028		1.81145	1.88614	2.21354		3.11758	3.9	2.93284
								1.19005	0.661114		1.39405	1.49794		1.54318		2.96491		1.71128	2.23029	2.75772		2.53378	3.64409	3.94692
								1.09477	0.510662		1.19427	1.28018		1.96591		2.31296		2.18133	3.15696	2.19886		2.62934	4.13293	2.92461
								1.18584	0.581152		0.770812	1.53921		1.15796		2.30018		1.44389	1.86817	2.13812		2.6997	2.72866	4.00717
								1.11019	0.783194		0.96401	1.84477		1.50697		2.66491		1.58828	1.80594	1.38604		3.05381	3.48663	3.92827
								0.959292	0.684801		1.00806	1.51387		1.31659		2.18647		1.28265	2.97969	3.32942		3.23899	3.21437	2.86154
								0.898094	1.01904		0.87682	1.74526		1.27093		2.02327		1.15577	2.03331	1.91671		3.19876	2.87786	3.66245
								0.944251	0.787132		1.06676	1.497		1.32962		1.50562		1.41574	1.84737	2.76013		5.35343	3.12903	2.56488
								1.02264	1.20078		1.00772	1.51349		1.03727		1.88353		1.92543	2.16166	2.86942		3.28444	4.76268	3.5336
								1.17683	0.949025		0.9073	1.2982		0.64422		1.53393		1.21831	1.76118	2.50972		3.42347	5.26841	3.70804
								1.27453	1.24824		1.39306	1.51198		0.955075		1.65141		1.47488	2.51362	2.49758		2.99888	3.62909	2.65824
								1.14395	1.26036		1.86227	1.2604		0.981197		2.14965		1.61128	2.08652	2.22646		3.68176	3.76437	2.58528
								1.02582	1.09142		1.40248	1.09151		1.89439		2.48676		2.3962	2.13647	2.28293		3.9587	4.48188	4.21157
								0.938846	0.875394		1.44148	1.14987		0.814184		2.87633		1.99381	1.69369	2.51388		3.81858	2.89732	3.8233
								0.831435	0.871864		1.41043	1.28628		1.70627		1.9093		1.99381	2.12207	3.18367		4.3222	4.20403	3.44194
								1.02241	0.856137		1.78479	1.24242		0.733333		1.83034		2.43855	2.07943	2.64852		4.28642	3.82418	4.47612
								1.11167	1.08599		1.03107	1.44981		1.16553		2.43094		1.45148	2.64274	2.57028		4.2798	3.43045	3.71483
								1.08739	1.10211		0.981183	1.62526		1.05239		2.97081		1.66194	3.01953	2.56339		2.65673	4.78099	3.24763
								0.895215	1.12409		0.860849	1.44707		1.12151		2.24449		1.57741	2.02224	2.70849		4.18963	5.45736	2.97289
								1.07746	1.10797		0.834286	1.35968		1.09524		2.12176		2.3954	2.68403	2.37097		2.6259	4.35913	4.30975
								1.33129	0.955934		0.784946	1.87569		1.19749		1.92101		1.88574	1.89274	2.76576		2.92	3.37006	3.89453
								1.03828	1.02614		1.01769	1.52641		1.01441		2.02656		2.18539	2.13422	2.10451		4.04272	4.62403	3.24403
								1.0633	1.08799		0.986286	1.99182		1.14471		2.40282		2.30985	2.85404	2.40327		3.08343	3.22432	3.31596
								1.62822	0.802727		0.770812	1.21094		1.60731		2.39679		2.30411	3.85447	2.88393		3.89322	3.71073	3.49008
								1.26986	0.73278		0.965251	2.10754		1.4547		2.94481		2.17313	2.12906	2.73035		3.24669	3.57078	3.92276
								1.42688	0.804923		1.37868	1.11624		1.19859		1.93858		2.39374	2.55487	3.05871		3.82695	3.5441	4.11222
								1.80054	1.55892		1.25	1.5847		2.01659		2.0522			3.10764	2.48077		3.27376	3.34415	3.37806
								1.21187	1.7124		0.95057	1.31103		1.23155					2.59032	2.28994		3.61755	3.6874	3.73952
								0.838177	1.48205		0.7281	1.64027		1.04472					2.46195	2.13475		4.14363	3.53253	3.54829
								0.8292	1.25736		0.966767	1.45291		1.12865					2.12529	2.71171		4.39856	3.29337	2.67166
								0.889359	2.31771		0.827943	1.53707		0.649832					2.20269	2.57619		4.22414	2.97074	3.56536
								1.30639	0.478916		1.03896	1.83983							3.07581	2.91063		3.44101	3.04036	3.41283
								2.40141	0.882788		0.960036	1.8319							2.10772	2.58912		3.70091	3.73256	4.04949
								2.10973	0.68078		0.749134	1.77453							1.89232	2.80762		3.16314	4.34518	5.26568
								1.60388	0.862568		1.19053	1.61444							2.30686	2.59197		3.21659	4.75556	3.76015
								1.8964	0.501004		0.923932	1.49374							2.84858	2.18583		3.05693	5.25926	4.15568
								0.733903	0.517993		1.51453	1.35897							1.79355	2.65138		3.41599	4.81356	3.30154
								0.779661	0.902351		1.84008	1.26525							1.97061	2.91597		3.47472	3.3362	3.11788
								0.986973	0.59654		1.63469	1.47678							1.61519	3.07367		2.69279	5.26441	3.47815
								0.778718	1.00174		1.49284	1.5487							2.5859	2.61841		3.10496	3.79243	3.18689
								1.01258	1.27798		1.38763	1.2684							1.96232	2.66752		2.98396	5.29891	2.81862
								0.751973	0.741505		1.39114	1.12368							1.62445	2.36866		3.51718	3.57143	2.98476
								0.955587	0.730753		1.45279	1.03534							2.1068	3.02064		2.68988	4.47933	3.56432
								1.18473	0.897517		2.03509	1.03442							2.00983	2.53543		3.25955	3.63806	3.6308
								0.975146	0.8495		1.44168	1.51393							2.60233	2.7451		3.80414	4.92	2.48142
								1.08518	0.7505		1.42639	1.29938							1.53088	2.91931		4.06292	3.631	2.8574
								1.31612	1.3712		1.40622	1.43683							1.66148	3.22108		3.68673	4.32845	2.94024
								0.899718	1.43113		2.02442	1.36592							2.15889	2.47991		4.4898	2.8379	3.34315
								1.04831	0.817996		1.36256	1.10242							2.11727	2.54406		3.18456	3.64625	2.58947
								0.829601	1.09815		1.71494	1.20816							2.15889	2.94939		4.13145	3.96833	3.32058
								0.942308	1.44796		1.3452	1.10139							2.19357	2.6291		3.43193	3.4912	3.5244
								0.915709	1.27316		1.6931	1.20203							1.75627	2.52708		3.4373	5.05091	2.72368
								0.939465	1.67873		1.72685	1.28426							2.5334	2.33982		2.98367	4.79793	2.72368
								0.809621			1.48638	1.18335							2.46861	2.70415		3.91536	4.95187	3.46154
								0.609694			1.22342	1.02263							1.7447	2.41702		4.36713	3.61248	3.13113
								0.906877			1.33244	1.14791							2.3109	2.14745		3.94406	3.73549	2.57632
								0.691425			1.44089	1.41714							2.0201	2.41092		3.36716	3.40467	3.3224
								0.925439			1.27859	1.59074							3.50583	2.77735		4.16716	4.78066	3.075
								0.930882			1.27094	1.60091							2.56218	2.19402		4.61488	3.41728	4.03507
								1.02453			1.42443	1.36102							3.14974	2.59217		4.44297	3.55484	2.91184
								0.964323			1.2061	1.2078							2.5384	2.21732		5.46342	2.77233	3.61398
								0.916708			1.66769	1.03338							2.34633	2.69781		5.45528	2.46532	2.36082
								1.73724			1.32543	1.44517							3.12565	2.48067		3.82882	2.93475	2.90946
								1.02237			1.49539	1.28475							2.15523	2.41176		4.02425	3.28129	3.56597
								1.3294			1.2894	1.23525							2.51899	3.35074		4.4992	2.60962	2.92144
								1.41625			1.32722	1.53571							1.95995	2.90842		3.93142	2.6602	3.18008
								0.862755			1.57906	1.48414							2.35957	2.54781		2.67644	2.63914	3.0019
								0.900242			1.26023	1.32143							2.19182	2.20632		4.16385	5.45303	3.59613
								1.32238			1.27384	1.58782							2.70754	3.79252		3.85473	3.35733	3.40361
								1.08845			1.39504	1.07309							3.3381	2.33093		3.15629	3.03016	3.04244
								1.24707			1.27144	1.28942							2.1376	2.0414		3.41079	2.59822	2.68653
								1.24921			1.17406	1.23873							1.47954	2.77312		3.425	4.69162	2.82915
								1.34824			1.20786	1.20522							1.56011	5.93673		3.70694	3.38303	3.22991
								1.01531			1.2154	1.14742							1.97847	2.39668		3.79119	3.65049	3.06467
								1.60613			0.949593	1.2966							3.5502	1.90737		3.245	4.82018	4.57493
								1.07162			1.12524	1.16466							1.92574	1.76553		3.10898	2.99544	3.21977
								0.795799			0.891603	1.32946							2.1784			2.86851	3.64861	4.83429
								0.742371			1.12271	1.42582							2.2936			2.72689	3.6948	2.00298
								0.97758			1.17467	1.75838							2.2936			3.14696	4.61285	4.0716
								1.34049			1.12364	1.61722							2.45252			4.42236	3.69028	3.60035
								1.04077			1.02672	1.76409							2.79442			3.40263	4.10665	2.46328
								1.08376			1.08496	1.9161							2.164			3.29249	3.65475	3.67409
								1.22345			1.37598	1.82703							2.24855			3.11828	2.9308	4.1459
								0.994734			0.973016	1.1804							2.46133			4.42373	4.02144	3.64381
								0.897814			1.32255	1.27945							3.94668			4.07812	4.05873	3.02502
								1.16236			0.922222	2.05439							2.76891			3.99694	3.5107	3.30699
								1.13311			1.25351	1.82838							2.65418			4.84375	5.75783	2.66449
								1.06688			1.087	1.88009							2.24724			5.71956	4.22358	3.32383
								0.946287			0.802486	1.13135							2.34645			6.2	3.19954	3.79977
								1.32383			1.1785	1.0424							2.0409			6.23742		3.11619
								1.10556			1.51807	1.04517							1.73651			4.16061		2.56163
								1.56135			1.66972	0.896657							3.51261			5.958		2.64141
								1.35489			1.06849								2.77592			5.07496		3.28243
								1.17167			1.17672								3.53401			3.73777		3.65308
								1.05751			1.4791								3.723			4.0494		3.7046
								1.18603			1.38985								2.46491			4.65166		2.57576
								0.837115			1.35102								2.50893			3.57444		3.1003
								1.226			1.04238								3.27784			4.40036		2.43631
								1.2188			1.30447								3.09578			3.55117		3.13587
								1.09861			1.21826								3.37821			3.7617		3.25025
								1.08223			1.21509								2.42791			4.59464		3.00094
								0.724155			1.68187								2.09323			4.20714		3.06107
								0.94723			0.864348								2.52111			4.36296		2.59506
								0.821981			0.840237								2.80363					2.65575
								1.06056			0.695105													3.28588
								0.857826			1.0258													2.8619
								1.47577			1.0021													3.61348
								1.23616			1.47884													3.72222
								1.44708			1.49582													3.75701
								1.02829			1.62288													3.18816
								1.40529			1.16789													2.11649
								1.26671			0.868033													2.76951
								1.37797			1.10432													3.68758
								1.31366			1.32324													3.38823
								0.889545			0.992674													2.57603
								1			0.934066													3.22148
								1.07503			0.969582													2.33615
								1.16069			0.940265													3.83102
								1.03066			1.02082													1.99203
								1.61702			1.02492													2.54898
								1.03751			1.57301													2.62947
								1.21454			1.30384													3.60983
								1.15786			1.14516													3.34379
								0.994693			1.31261													3.8233
								0.986415			0.905425													3.81841
								0.779281			1.03781													2.66999
								1.18946			1.09583													2.99289
								0.950384			1.08715													2.62478
								1.06839			0.851724
								1.48844			1.39349
								0.750817			1.09172
								1.28571			1.2849
								1.3226			0.986897
								0.95287			1.31164
								1.45442			1.16153
								1.38912			1.03396
								0.821579			1.1026
								1.09237			1.27592
								0.638968			1.46449
								0.661579			1.28235
								0.771166			1.25048
								0.855828			1.11654
								1.41958			1.09496
								1.37679			1.19982
								1.32295			1.33778
								1.54047			1.5663
								1.18483			1.19704
								1.04482			1.59419
								1.0916			1.25166
								1.28548			1.03753
											1.05539
											1.16625
											1.18388
											1.10757
											1.37098
											1.2452
											1.17931
											1.41651
											1.161
											1.36148
											1.03461
											1.11327
											1.14059
											1.3283
											1.22731
											1.43297
											1.2003
											1.30978
											1.40116
											1.09712
											1.21615
											1.30623
											1.33062
											1.5489
											1.48189
											1.45986
											1.31401
											1.25966
											1.3652
											1.20703
											1.26216
											1.13381
											1.34317
											1.36154
											1.24941
											1.3036
											1.65249
											1.31212
											1.30427
											1.34095
											1.13542
											1.30989
											1.47786
											2.98324
											4.37705
											1.24428
											1.0224
											1.18731
											1.0754
											0.993037
											1.17025
											1.15726
											1.26876
											1.5018
											1.12703
											1.12167
											1.21442
											1.13784
											1.21944
											1.16774
											0.826484
											1.23594
											1.35543
											1.6614
											2.3036
											1.65463
											1.08754
											1.39089
											1.34619
											1.32664
											1.38082
											1.75816
											1.58215
											1.23534
											1.26655
											1.4766
											1.24839
											1.15293
											1.14418
											1.15983

## Sheet: Figure 2c
Figure 2c
Relative displacement of HCs and SCs
	X displacement																		Y displacement
	medial HC																		medial HC
	00:00:00	0	0	0	0	0	0	0	0	0	0	0	0	0	0				00:00:00	0	0	0	0	0	0	0	0	0	0	0	0	0	0
	00:15:00	0.166667	0.166667	0.166667	0.166667	0.266667	0.366667	0.166667	0.166667	0.166667	0.166667	0.166667	0.766667	0.266667	-0.633333				00:15:00	0.026667	0.026667	0.026667	0.026667	0.026667	0.326667	0.026667	0.026667	0.026667	0.026667	0.026667	-0.073333	0.026667	-0.373333
	00:30:00	0.366667	0.266667	0.166667	0.266667	0.366667	0.466667	0.266667	0.166667	0.166667	0.266667	0.266667	0.766667	0.366667	-0.633333				00:30:00	0	0	0	0.1	0.1	0.3	0	0	0	0	0	0	0	-0.4
	00:45:00	0.726667	0.326667	0.126667	0.326667	0.426667	0.626667	0.326667	0.126667	0.026667	0.926667	0.526667	0.726667	1.32667	-0.673333				00:45:00	-0.046667	-0.046667	-0.046667	0.153333	0.153333	0.353333	-0.046667	-0.046667	-0.046667	-0.046667	-0.046667	0.053333	-0.846667	-0.546667
	01:00:00	1	0.4	0.2	0.4	1.6	0.9	0.4	0.2	0	1.3	0.7	0.8	1.8	-0.7				01:00:00	-0.046667	-0.046667	-0.046667	0.253333	0.253333	0.353333	-0.046667	-0.046667	-0.046667	-0.046667	-0.146667	0.053333	-1.14667	-0.646667
	01:15:00	1.12	0.52	0.32	0.52	1.72	1.62	0.42	0.32	0.02	1.62	0.82	0.92	2.12	-0.78				01:15:00	0	-0.1	0	0.3	0.3	0.1	0	0	-0.1	0	-0.2	0.1	-1.3	-0.8
	01:30:00	1.5	0.9	0.9	0.8	2	1.7	0.7	0.6	0.2	2.1	1.1	1.3	2.6	-0.6				01:30:00	-0.013333	-0.213333	0.186667	0.286667	0.186667	-0.013333	-0.113333	-0.013333	-0.213333	0.086667	-0.213333	0.086667	-1.31333	-1.41333
	01:45:00	1.59333	0.993333	0.893333	0.793333	1.99333	1.89333	0.593333	0.593333	0.093333	2.29333	1.09333	1.29333	2.69333	-0.606667				01:45:00	-0.033333	-0.233333	0.166667	0.266667	0.066667	-0.133333	-0.233333	-0.133333	-0.333333	0.166667	-0.133333	0.066667	-1.23333	-1.53333
	02:00:00	3.03333	1.13333	1.03333	0.933333	2.03333	2.03333	0.533333	0.533333	0.033333	2.43333	1.13333	1.33333	3.53333	-0.566667				02:00:00	-0.206667	-0.206667	0.193333	0.293333	-0.006667	-0.106667	-0.306667	-0.206667	-0.406667	0.193333	-0.106667	-0.006667	-1.70667	-1.60667
	02:15:00	3.84	1.24	1.14	1.04	2.04	2.14	0.44	0.44	-0.06	2.74	1.24	1.34	3.74	-0.66				02:15:00	0.533333	-0.166667	0.233333	0.333333	0.033333	0.033333	-0.366667	-0.166667	-0.366667	0.233333	-0.066667	-0.066667	-1.86667	-1.56667
	02:30:00	3.96	2.46	1.06	0.96	1.96	2.56	0.16	0.26	-0.24	4.36	1.26	1.26	3.96	-0.84				02:30:00	0.653333	-0.346667	0.253333	0.353333	0.053333	0.053333	-0.446667	-0.646667	-0.346667	0.253333	-0.046667	-0.146667	-1.84667	-1.54667
	02:45:00	4.36667	3.16667	1.26667	1.16667	2.16667	3.86667	0.266667	0.366667	-0.933333	5.16667	1.86667	1.46667	4.56667	-1.43333				02:45:00	0.806667	-0.593333	0.206667	0.306667	0.106667	0.006667	-0.493333	-0.693333	0.006667	1.50667	0.206667	-0.193333	-1.69333	-1.39333
	03:00:00	4.62	3.32	1.22	1.22	2.22	4.12	0.32	0.42	-0.98	5.42	1.92	1.52	4.82	-1.48				03:00:00	0.953333	-0.646667	0.153333	0.253333	0.053333	0.053333	-0.546667	-0.746667	-0.046667	1.75333	0.453333	-0.346667	-1.54667	-1.34667
	03:15:00	4.73333	3.43333	1.23333	1.33333	2.23333	4.23333	0.333333	0.433333	-0.966667	5.73333	2.03333	1.53333	5.73333	-1.56667				03:15:00	0.946667	-0.753333	0.146667	0.246667	0.046667	-0.053333	-0.653333	-0.853333	-0.053333	1.84667	0.546667	-0.453333	-1.35333	-1.35333
	03:30:00	4.99333	3.49333	1.39333	1.39333	2.29333	4.49333	0.293333	0.393333	-1.00667	6.19333	2.09333	1.59333	5.99333	-1.60667				03:30:00	0.933333	-0.766667	0.233333	0.233333	0.033333	-0.066667	-0.666667	-0.866667	-0.066667	1.93333	0.533333	-0.466667	-1.46667	-1.36667
	03:45:00	5.15333	3.65333	1.55333	1.55333	2.45333	5.25333	0.353333	0.453333	-0.946667	6.55333	2.25333	1.75333	6.25333	-1.54667				03:45:00	0.933333	-0.766667	0.333333	0.233333	0.033333	-0.466667	-0.666667	-0.866667	-0.066667	1.93333	0.533333	-0.466667	-1.66667	-1.36667
	04:00:00	5.61333	3.71333	1.51333	1.61333	2.51333	5.71333	0.313333	0.413333	-0.986667	6.81333	2.31333	1.71333	6.31333	-1.78667				04:00:00	0.78	-0.72	0.38	0.28	0.08	-0.52	-0.72	-0.82	-0.02	1.98	0.58	-0.42	-1.72	-1.42
	04:15:00	5.61333	3.81333	1.51333	1.61333	2.51333	5.81333	0.313333	0.513333	-0.986667	7.01333	2.31333	1.71333	6.41333	-1.78667				04:15:00	0.84	-0.66	0.34	0.34	0.14	-0.46	-0.76	-0.76	0.04	2.04	0.74	-0.36	-1.66	-1.36
	04:30:00	5.76	4.96	1.56	2.36	2.46	5.96	0.26	0.56	-0.94	7.26	2.46	1.76	6.76	-1.74				04:30:00	0.88	-0.52	0.28	0.58	0.18	-0.42	-0.82	-0.72	0.08	2.08	0.78	-0.32	-1.52	-1.32
	04:45:00	5.98667	5.08667	1.58667	2.18667	3.28667	6.18667	0.286667	0.686667	-0.913333	7.58667	2.58667	1.78667	6.98667	-1.81333				04:45:00	0.913333	-0.486667	0.213333	0.613333	0.013333	-0.386667	-0.886667	-0.686667	0.113333	2.11333	0.813333	-0.286667	-1.48667	-1.38667
	05:00:00	6.19333	5.29333	1.69333	2.29333	3.39333	6.49333	0.293333	0.793333	-0.906667	8.09333	2.79333	1.79333	7.39333	-1.80667				05:00:00	0.866667	-0.533333	0.166667	0.666667	0.066667	-0.333333	-0.933333	-0.633333	0.066667	2.26667	0.866667	-0.233333	-1.43333	-1.43333
	05:15:00	6.42	5.42	1.92	2.42	3.62	6.72	0.32	0.92	-0.78	8.72	3.02	1.92	7.72	-1.78				05:15:00	0.82	-0.48	0.12	0.72	0.12	-0.38	-0.98	-0.68	0.02	2.42	0.92	-0.18	-1.38	-1.48
	05:30:00	6.66667	5.56667	2.06667	2.46667	3.76667	6.86667	0.366667	0.966667	-0.733333	9.36667	3.16667	1.96667	7.96667	-1.73333				05:30:00	0.766667	-0.433333	0.066667	0.766667	0.166667	-0.433333	-1.03333	-0.733333	-0.033333	2.56667	0.966667	-0.133333	-1.33333	-1.53333
	05:45:00	6.80667	7.00667	2.10667	3.60667	3.90667	7.10667	0.406667	1.00667	-0.693333	9.80667	3.40667	2.00667	9.00667	-1.69333				05:45:00	0.7	-0.3	0	0.8	0.2	-0.5	-1	-0.7	0	2.6	0.9	-0.1	-1.6	-1.6
	06:00:00	7.06	7.06	2.16	3.96	3.96	7.26	0.46	1.06	-0.64	10.26	3.56	2.06	9.06	-1.64				06:00:00	0.653333	-0.146667	-0.046667	0.753333	0.153333	-0.446667	-1.04667	-0.746667	0.053333	2.55333	0.853333	-0.046667	-1.74667	-1.64667
	06:15:00	7.76	6.96	2.06	3.96	3.96	7.96	0.56	1.06	-0.64	10.56	3.66	2.06	9.16	-1.64				06:15:00	0.026667	0.026667	-0.073333	0.826667	0.126667	0.026667	-1.17333	-0.773333	0.126667	2.62667	0.926667	0.026667	-1.77333	-1.67333
	06:30:00	7.85333	6.95333	2.05333	3.95333	4.05333	8.05333	0.553333	1.15333	-0.646667	10.7533	3.75333	2.05333	9.35333	-1.74667				06:30:00	0.026667	0.126667	-0.073333	0.926667	0.126667	0.026667	-1.17333	-0.773333	0.126667	2.72667	0.926667	0.126667	-1.77333	-1.67333
	06:45:00	8.04667	6.94667	2.14667	3.94667	4.04667	8.14667	0.546667	1.24667	-0.653333	11.0467	3.84667	2.04667	9.54667	-1.75333				06:45:00	0.006667	0.206667	-0.093333	1.00667	0.206667	0.106667	-1.19333	-0.793333	0.106667	2.90667	1.00667	0.206667	-1.69333	-1.69333
	07:00:00	8.14667	7.94667	2.14667	4.94667	4.04667	8.24667	0.546667	1.24667	-0.553333	11.2467	5.04667	2.04667	10.8467	-1.65333				07:00:00	0.113333	0.313333	-0.086667	1.11333	0.213333	0.213333	-1.18667	-0.886667	0.013333	3.01333	1.01333	0.213333	-0.986667	-1.78667
	lateral HC																		lateral HC
	00:00:00	0	0	0	0	0	0	0	0	0	0	0	0	0					00:00:00	0	0	0	0	0	0	0	0	0	0	0	0	0
	00:15:00	0.366667	0.266667	0.166667	0.166667	0.166667	-0.033333	0.866667	0.666667	0.166667	0.266667	0.266667	0.166667	0.266667					00:15:00	-0.073333	0.026667	0.026667	0.026667	0.026667	0.626667	-0.273333	0.226667	0.026667	0.126667	-0.173333	0.026667	-0.073333
	00:30:00	0.766667	0.366667	0.266667	0.266667	0.266667	0.066667	1.06667	0.866667	0.166667	0.366667	0.266667	0.166667	0.466667					00:30:00	0	0	0	0	0	0.6	-0.2	0.2	0	0.2	-0.2	0	-0.1
	00:45:00	1.42667	0.426667	0.326667	0.326667	-0.073333	0.126667	1.22667	1.12667	0.126667	0.426667	0.226667	0.226667	2.02667					00:45:00	0.053333	-0.146667	-0.046667	-0.046667	0.053333	0.553333	-0.246667	0.153333	-0.046667	0.153333	-0.246667	-0.046667	-0.046667
	01:00:00	1.8	1	0.4	0.4	0.2	0.2	1.4	1.4	0.2	0.4	0.8	0.3	2.5					01:00:00	0.153333	-0.246667	-0.046667	-0.046667	0.153333	0.553333	-0.246667	0.153333	-0.046667	0.153333	0.053333	-0.046667	-0.146667
	01:15:00	2.02	1.22	0.52	0.42	0.22	0.42	1.52	1.62	0.32	0.42	0.92	0.52	3.02					01:15:00	0.2	-0.3	0	0	0.2	0.5	-0.2	0.1	0	0.2	0.1	0	-0.3
	01:30:00	2.4	1.6	0.8	0.7	-0.6	2.9	1.9	2	0.6	0.7	1.3	0.9	3.5					01:30:00	0.286667	-0.313333	-0.013333	-0.013333	0.386667	0.286667	-0.213333	0.086667	-0.113333	0.086667	-0.013333	-0.013333	-0.313333
	01:45:00	2.49333	1.69333	0.793333	0.793333	-0.706667	3.09333	1.99333	2.09333	0.593333	0.593333	1.29333	0.893333	3.69333					01:45:00	0.366667	-0.333333	-0.033333	-0.133333	0.266667	0.266667	-0.233333	0.066667	-0.233333	-0.033333	-0.133333	-0.033333	-0.333333
	02:00:00	3.13333	1.83333	0.933333	0.933333	-0.666667	3.23333	2.03333	2.23333	0.633333	0.533333	1.33333	0.933333	4.83333					02:00:00	0.193333	-0.306667	-0.006667	-0.106667	0.193333	0.293333	-0.106667	0.093333	-0.306667	-0.106667	-0.106667	-0.006667	-0.206667
	02:15:00	4.54	1.94	1.04	1.04	-0.66	3.44	2.04	2.44	0.64	0.44	1.34	0.94	5.24					02:15:00	-0.166667	-0.266667	0.033333	-0.066667	0.233333	0.233333	-0.066667	0.133333	-0.266667	-0.066667	-0.066667	0.033333	-0.266667
	02:30:00	4.86	2.26	1.06	1.06	-0.74	3.46	2.06	2.56	0.46	0.36	0.86	1.46	5.46					02:30:00	-0.046667	-0.546667	0.053333	-0.046667	0.253333	0.153333	-0.046667	0.253333	-0.246667	-0.046667	-0.046667	0.153333	-0.246667
	02:45:00	5.46667	3.06667	1.26667	1.36667	-0.533333	3.86667	3.26667	2.96667	0.166667	0.566667	1.36667	1.96667	6.06667					02:45:00	0.206667	-1.19333	0.106667	-0.093333	0.306667	0.106667	-0.493333	0.406667	-0.093333	0.006667	0.006667	0.106667	-0.093333
	03:00:00	5.82	3.22	1.32	1.42	-0.48	4.02	3.52	3.12	0.22	0.52	1.42	2.02	6.52					03:00:00	0.453333	-1.14667	0.053333	-0.146667	0.353333	0.053333	-0.546667	0.553333	-0.146667	0.053333	-0.046667	0.153333	0.253333
	03:15:00	6.03333	3.43333	1.43333	1.53333	-0.466667	4.13333	3.73333	4.13333	0.233333	0.433333	1.43333	2.03333	8.23333					03:15:00	0.446667	-1.35333	0.046667	-0.253333	0.346667	-0.153333	-0.653333	0.846667	-0.253333	0.046667	-0.053333	0.146667	0.446667
	03:30:00	6.39333	3.99333	1.59333	1.69333	-0.506667	4.29333	3.89333	4.19333	0.193333	0.293333	1.39333	2.09333	8.79333					03:30:00	0.433333	-0.966667	0.033333	-0.266667	0.333333	-0.266667	-0.666667	0.933333	-0.266667	0.133333	-0.066667	0.133333	0.533333
	03:45:00	6.65333	4.15333	1.85333	1.95333	-0.746667	4.55333	4.15333	4.35333	0.353333	0.253333	1.45333	2.25333	9.25333					03:45:00	0.433333	-0.966667	0.033333	-0.266667	0.333333	-0.266667	-0.666667	0.933333	-0.366667	0.233333	0.033333	0.133333	0.433333
	04:00:00	6.81333	4.11333	1.91333	2.01333	-0.686667	4.71333	4.21333	4.41333	0.413333	0.213333	1.71333	2.31333	9.41333					04:00:00	0.48	-1.22	0.08	-0.22	0.38	-0.22	-0.62	1.08	-0.42	0.38	0.18	0.18	0.58
	04:15:00	6.91333	4.21333	2.01333	2.11333	-0.586667	5.01333	4.31333	4.51333	0.513333	0.313333	1.81333	2.41333	9.71333					04:15:00	0.54	-1.26	0.14	-0.26	0.44	-0.26	-0.66	1.14	-0.36	0.54	0.34	0.24	0.74
	04:30:00	7.06	4.26	2.56	2.56	-0.74	5.16	4.46	5.46	0.56	0.36	1.96	2.46	10.96					04:30:00	0.58	-1.32	-0.32	-0.62	0.48	-0.32	-0.62	1.28	-0.32	0.58	0.38	0.18	0.78
	04:45:00	7.18667	4.48667	3.28667	3.88667	-0.413333	5.28667	4.58667	6.58667	0.686667	0.386667	2.08667	2.48667	11.2867					04:45:00	0.613333	-1.78667	-0.786667	-0.386667	0.713333	-0.386667	-0.686667	1.51333	-0.286667	0.613333	0.413333	0.113333	0.913333
	05:00:00	7.39333	4.59333	3.39333	4.09333	-0.206667	5.49333	4.89333	6.79333	0.893333	0.393333	2.19333	2.59333	11.7933					05:00:00	0.666667	-1.83333	-0.833333	-0.433333	0.766667	-0.433333	-0.833333	1.56667	-0.233333	0.666667	0.366667	0.066667	1.06667
	05:15:00	7.72	4.82	3.62	4.22	-0.08	5.72	6.22	7.22	1.12	0.42	2.22	2.72	12.12					05:15:00	0.72	-1.88	-0.78	-0.48	0.82	-0.58	-0.48	1.62	-0.28	0.72	0.32	0.02	1.22
	05:30:00	8.06667	5.06667	3.76667	4.26667	0.066667	5.86667	6.36667	7.66667	1.26667	0.366667	2.26667	2.76667	12.8667					05:30:00	0.666667	-1.93333	-0.833333	-0.533333	0.766667	-0.633333	-0.533333	1.66667	-0.233333	0.766667	0.366667	-0.033333	1.36667
	05:45:00	8.40667	6.00667	3.90667	4.40667	0.106667	5.90667	6.50667	7.90667	1.40667	0.406667	2.30667	2.90667	14.6067					05:45:00	0.7	-2.3	-0.9	-0.6	0.7	-0.7	-0.6	1.8	-0.2	0.8	0.4	0	1.3
	06:00:00	8.76	5.96	3.96	4.96	0.16	5.96	6.66	8.36	1.56	0.46	3.16	3.16	14.96					06:00:00	0.553333	-2.14667	-0.946667	-0.846667	0.653333	-0.746667	-0.646667	1.75333	-0.246667	0.853333	0.153333	-0.146667	1.05333
	06:15:00	8.86	5.86	3.96	5.06	0.26	5.86	6.66	8.56	2.86	0.56	3.46	4.36	15.16					06:15:00	0.526667	-2.17333	-0.973333	-0.873333	0.626667	-1.37333	-0.673333	1.92667	-0.373333	0.826667	0.126667	-0.273333	1.02667
	06:30:00	8.95333	5.85333	4.05333	5.15333	0.453333	6.75333	6.75333	8.85333	2.95333	0.653333	3.45333	4.45333	15.3533					06:30:00	0.526667	-2.17333	-0.973333	-0.873333	0.526667	-1.47333	-0.773333	1.92667	-0.373333	0.726667	-0.173333	-0.373333	1.02667
	06:45:00	9.24667	5.94667	4.24667	5.24667	0.546667	6.84667	6.94667	9.44667	3.04667	0.646667	3.54667	4.54667	15.9467					06:45:00	0.706667	-2.19333	-0.993333	-0.793333	0.506667	-1.39333	-0.793333	2.00667	-0.393333	0.606667	-0.293333	-0.493333	1.20667
	07:00:00	9.44667	6.04667	4.34667	5.24667	1.24667	6.94667	7.14667	9.64667	3.04667	0.646667	3.64667	4.54667	16.6467					07:00:00	0.813333	-2.18667	-0.986667	-0.686667	0.313333	-1.38667	-0.786667	2.01333	-0.386667	0.513333	-0.486667	-0.586667	1.21333
	medial SC																		medial SC
	00:00:00	0	0	0	0	0	0	0	0	0	0	0	0	0	0	0	0		00:00:00	0	0	0	0	0	0	0	0	0	0	0	0	0	0	0	0
	00:15:00	0.166667	0.166667	0.166667	0.166667	0.166667	0.166667	0.166667	0.166667	0.166667	0.166667	0.266667	0.266667	0.266667	0.166667	0.166667	-0.233333		00:15:00	0.026667	0.026667	0.026667	0.026667	0.026667	0.026667	0.026667	0.026667	0.026667	0.026667	0.126667	0.026667	0.026667	0.026667	-0.073333	-0.273333
	00:30:00	0.266667	0.266667	0.266667	0.266667	0.166667	0.166667	0.166667	0.166667	0.266667	0.166667	0.366667	0.466667	0.466667	0.266667	0.266667	-0.233333		00:30:00	0	0	0	0	0	0.1	0	0	0.1	0	0.2	0.1	0	0	-0.1	-0.2
	00:45:00	0.326667	0.326667	0.326667	0.326667	0.226667	0.126667	0.026667	0.126667	0.326667	0.226667	0.426667	0.726667	1.02667	0.626667	0.726667	-0.273333		00:45:00	-0.046667	-0.046667	-0.046667	-0.046667	-0.046667	0.053333	-0.046667	-0.046667	0.153333	-0.046667	0.253333	0.153333	0.053333	0.053333	-0.346667	-0.146667
	01:00:00	0.4	0.5	0.3	0.4	0.3	0.1	-0.1	0.1	0.4	0.3	0.5	0.9	1.4	0.8	1.2	-0.3		01:00:00	-0.046667	-0.146667	-0.046667	-0.046667	-0.146667	0.053333	-0.046667	-0.046667	0.153333	-0.046667	0.353333	0.253333	0.053333	0.053333	-0.546667	-0.146667
	01:15:00	0.52	0.62	0.32	0.52	0.42	0.12	-0.18	0.12	0.52	0.32	0.62	1.02	1.62	0.92	1.62	-0.28		01:15:00	-0.1	-0.2	-0.1	0	-0.2	0.1	-0.1	-0.1	0.2	0	0.5	0.3	0.1	0.1	-0.6	-0.1
	01:30:00	0.9	1	0.6	0.8	0.7	0.3	0	0.3	0.9	0.6	0.9	1.4	2	1.2	2.1	0		01:30:00	-0.213333	-0.313333	-0.213333	-0.013333	-0.313333	0.086667	-0.213333	-0.213333	0.086667	-0.013333	0.486667	0.286667	0.086667	0.186667	-0.613333	-0.113333
	01:45:00	0.993333	1.09333	0.593333	0.793333	0.693333	0.193333	-0.106667	0.193333	0.893333	0.593333	0.893333	1.49333	2.19333	1.19333	2.19333	-0.006667		01:45:00	-0.233333	-0.333333	-0.233333	-0.033333	-0.433333	-0.033333	-0.333333	-0.333333	-0.033333	-0.033333	0.366667	0.266667	0.166667	0.266667	-0.533333	-0.133333
	02:00:00	1.13333	1.13333	0.633333	0.933333	0.733333	0.133333	-0.166667	0.133333	0.933333	0.633333	1.03333	1.63333	2.33333	1.23333	2.33333	0.033333		02:00:00	-0.206667	-0.206667	-0.206667	-0.006667	-0.506667	-0.106667	-0.406667	-0.406667	-0.006667	-0.006667	0.393333	0.293333	0.193333	0.293333	-0.506667	-0.006667
	02:15:00	1.24	1.24	0.74	1.04	0.74	0.04	-0.26	-0.06	0.94	0.74	1.14	1.74	2.54	1.34	2.54	0.04		02:15:00	-0.166667	-0.166667	-0.166667	0.033333	-0.466667	-0.066667	-0.366667	-0.366667	0.033333	0.033333	0.433333	0.333333	0.233333	0.333333	-0.566667	0.033333
	02:30:00	2.76	1.56	0.86	1.96	-0.04	-0.14	-0.54	-0.34	0.86	0.66	1.06	3.16	4.16	1.46	3.76	0.16		02:30:00	0.053333	-0.146667	0.253333	0.353333	-1.14667	-0.046667	-0.346667	-0.346667	-0.046667	0.053333	0.453333	0.853333	0.953333	0.453333	-0.746667	0.053333
	02:45:00	4.56667	3.26667	1.06667	2.86667	0.066667	0.966667	-0.533333	0.666667	1.06667	1.36667	1.56667	4.36667	5.76667	2.56667	4.46667	0.566667		02:45:00	0.206667	-0.193333	0.206667	0.706667	-1.19333	0.406667	-0.293333	0.206667	-0.093333	-0.293333	0.506667	1.10667	1.10667	0.406667	0.006667	-0.093333
	03:00:00	4.82	3.52	1.12	3.02	0.12	0.92	-0.58	0.62	1.12	1.42	1.62	4.62	6.12	2.72	4.72	0.62		03:00:00	0.153333	-0.246667	0.153333	0.753333	-1.34667	0.453333	-0.346667	0.153333	-0.146667	-0.346667	0.453333	1.25333	1.45333	0.653333	0.253333	-0.146667
	03:15:00	5.03333	3.63333	1.13333	3.13333	0.133333	0.833333	-0.666667	0.633333	1.13333	1.43333	1.73333	4.73333	6.33333	2.83333	4.83333	0.633333		03:15:00	0.046667	-0.353333	0.146667	0.746667	-1.45333	0.446667	-0.353333	0.046667	-0.153333	-0.353333	0.446667	1.34667	1.54667	0.746667	0.346667	-0.253333
	03:30:00	5.19333	3.89333	1.19333	3.29333	0.093333	0.693333	-0.706667	0.593333	1.19333	1.49333	1.89333	4.89333	6.69333	2.99333	4.99333	0.693333		03:30:00	0.033333	-0.366667	0.233333	0.833333	-1.46667	0.533333	-0.366667	0.033333	-0.066667	-0.366667	0.433333	1.43333	1.63333	0.833333	0.333333	-0.266667
	03:45:00	5.35333	4.15333	1.35333	3.45333	0.253333	0.753333	-0.746667	0.653333	1.35333	1.65333	2.05333	5.15333	6.95333	3.15333	5.25333	0.853333		03:45:00	0.033333	-0.366667	0.233333	0.933333	-1.46667	0.633333	-0.366667	0.033333	-0.066667	-0.366667	0.433333	1.53333	1.63333	0.833333	0.233333	-0.266667
	04:00:00	5.51333	4.81333	1.31333	3.51333	0.213333	0.713333	-0.886667	0.613333	1.31333	1.61333	2.11333	5.21333	7.11333	3.21333	5.31333	0.813333		04:00:00	0.08	-0.02	0.28	0.98	-1.42	0.78	-0.32	0.08	-0.02	-0.32	0.48	1.58	1.68	0.88	0.28	-0.22
	04:15:00	5.71333	4.91333	1.31333	3.61333	0.213333	0.813333	-0.886667	0.613333	1.31333	1.61333	2.11333	5.31333	7.21333	3.21333	5.41333	0.913333		04:15:00	0.14	-0.06	0.24	1.04	-1.36	0.94	-0.26	0.04	0.04	-0.36	0.54	1.74	1.84	1.04	0.34	-0.16
	04:30:00	5.86	5.06	1.36	3.66	0.26	0.86	-0.94	0.66	1.36	1.66	2.16	5.46	7.36	3.36	5.66	0.96		04:30:00	0.18	-0.12	0.18	0.98	-1.32	1.08	-0.22	0.08	0.08	-0.32	0.58	1.88	1.88	1.18	0.38	-0.12
	04:45:00	6.08667	5.28667	1.38667	3.68667	0.286667	0.886667	-1.01333	0.686667	1.38667	1.68667	2.28667	5.68667	7.58667	3.48667	5.88667	1.08667		04:45:00	0.113333	-0.086667	0.213333	1.01333	-1.28667	1.11333	-0.286667	0.013333	0.113333	-0.286667	0.613333	2.01333	2.01333	1.31333	0.413333	-0.086667
	05:00:00	6.39333	5.59333	1.49333	3.89333	0.293333	1.89333	-1.00667	0.693333	1.49333	1.69333	2.49333	5.99333	7.79333	3.69333	6.19333	1.19333		05:00:00	-0.033333	-0.133333	0.266667	1.06667	-1.23333	1.26667	-0.333333	-0.033333	0.166667	-0.233333	0.566667	2.06667	2.06667	1.36667	0.466667	-0.133333
	05:15:00	6.62	5.92	1.62	4.12	0.42	2.92	-0.98	0.72	1.62	1.82	2.62	6.32	8.12	3.92	6.62	0.92		05:15:00	-0.08	-0.18	0.32	1.12	-1.28	1.22	-0.38	-0.08	0.22	-0.18	0.52	2.12	2.12	1.42	0.62	0.02
	05:30:00	6.76667	6.16667	1.66667	4.26667	0.466667	2.96667	-0.933333	0.766667	1.66667	1.86667	2.76667	6.56667	8.36667	3.96667	7.06667	0.966667		05:30:00	-0.133333	-0.233333	0.266667	1.16667	-1.23333	1.26667	-0.433333	-0.133333	0.266667	-0.233333	0.566667	2.16667	2.16667	1.36667	0.766667	0.066667
	05:45:00	6.80667	6.40667	1.70667	4.40667	0.506667	3.10667	-0.893333	0.806667	1.70667	1.90667	2.90667	6.90667	8.70667	4.20667	7.40667	1.00667		05:45:00	-0.2	-0.2	0.2	1.1	-1.2	1.3	-0.4	-0.1	0.3	-0.3	0.6	2.2	2.2	1.3	0.7	0.1
	06:00:00	6.86	6.46	1.76	4.46	0.56	3.26	-0.84	0.86	1.76	1.86	2.96	7.26	9.06	4.36	7.66	0.96		06:00:00	-0.146667	-0.146667	0.153333	1.05333	-1.24667	1.35333	-0.346667	-0.146667	0.353333	-0.346667	0.553333	2.25333	2.05333	1.35333	0.553333	0.253333
	06:15:00	6.76	7.36	1.66	4.96	0.66	3.36	-0.84	0.86	1.76	1.76	4.06	8.16	9.16	5.06	8.96	0.86		06:15:00	-0.073333	-0.673333	0.126667	1.12667	-1.27333	1.32667	-0.273333	-0.173333	0.426667	-0.273333	0.626667	2.22667	2.12667	1.62667	0.526667	0.426667
	06:30:00	6.75333	7.45333	1.65333	6.05333	0.753333	3.45333	-0.846667	0.853333	1.85333	1.75333	4.15333	8.25333	10.5533	5.15333	9.15333	0.353333		06:30:00	-0.073333	-0.673333	0.126667	1.52667	-1.27333	1.32667	-0.273333	-0.173333	0.526667	-0.273333	0.626667	2.22667	3.42667	1.62667	0.626667	0.726667
	06:45:00	6.84667	7.54667	1.74667	6.14667	0.846667	3.54667	-0.853333	0.846667	1.94667	1.74667	4.24667	8.44667	10.8467	5.24667	9.44667	0.346667		06:45:00	-0.093333	-0.693333	0.106667	1.70667	-1.29333	1.30667	-0.293333	-0.193333	0.606667	-0.293333	0.706667	2.20667	3.60667	1.70667	0.706667	0.806667
	07:00:00	6.94667	7.64667	1.74667	6.24667	0.846667	3.64667	-0.853333	0.846667	1.94667	1.74667	4.34667	8.64667	11.1467	5.44667	9.64667	0.346667		07:00:00	-0.086667	-0.686667	0.113333	1.81333	-1.28667	1.21333	-0.386667	-0.286667	0.613333	-0.286667	0.713333	2.31333	3.71333	1.81333	0.813333	0.813333
	lateral SC																		lateral SC
	00:00:00	0	0	0	0	0	0	0	0	0	0	0	0	0					00:00:00	0	0	0	0	0	0	0	0	0	0	0	0	0
	00:15:00	0.166667	0.266667	0.266667	0.166667	0.166667	0.166667	0.166667	0.166667	0.266667	0.266667	0.266667	0.266667	0.266667					00:15:00	0.026667	0.026667	0.026667	0.026667	0.026667	0.026667	0.026667	0.026667	0.026667	0.026667	-0.073333	0.026667	0.026667
	00:30:00	0.266667	0.366667	0.366667	0.266667	0.266667	0.166667	0.166667	0.166667	0.466667	0.466667	0.566667	0.566667	0.366667					00:30:00	0	0	0	0.1	0.1	0	0	0	0.1	0	-0.1	0	0
	00:45:00	0.326667	0.426667	0.426667	0.226667	0.326667	0.126667	0.126667	0.126667	0.626667	0.826667	0.926667	1.22667	0.926667					00:45:00	-0.046667	-0.046667	-0.046667	0.153333	0.053333	-0.046667	-0.046667	-0.046667	0.153333	0.053333	-0.046667	-0.046667	-0.046667
	01:00:00	0.5	0.5	0.6	0.2	0.4	0.1	0.1	0.1	0.9	1.1	1.2	1.7	1.3					01:00:00	-0.046667	-0.146667	-0.046667	0.253333	0.053333	-0.046667	0.053333	-0.046667	0.153333	0.053333	0.053333	-0.146667	-0.046667
	01:15:00	0.62	0.62	0.82	0.22	0.52	0.22	0.22	0.22	1.12	1.22	1.42	2.02	3.12					01:15:00	0	-0.2	0	0.3	0	0	0.1	0	0.1	0.1	0.2	-0.1	0.1
	01:30:00	0.9	1	1.2	0.5	0.8	0.6	0.6	0.5	1.5	1.6	1.8	2.4	3.5					01:30:00	-0.013333	-0.313333	-0.113333	0.286667	-0.113333	-0.013333	-0.013333	-0.113333	0.086667	0.086667	0.286667	-0.113333	0.086667
	01:45:00	0.893333	0.993333	1.29333	0.493333	0.793333	0.593333	0.593333	0.493333	1.59333	1.69333	1.89333	2.49333	3.59333					01:45:00	-0.033333	-0.333333	-0.133333	0.166667	-0.233333	-0.133333	-0.133333	-0.233333	0.066667	0.066667	0.366667	-0.033333	0.166667
	02:00:00	0.933333	1.13333	1.43333	0.533333	0.833333	0.633333	0.633333	0.433333	1.73333	1.83333	2.03333	2.73333	3.83333					02:00:00	0.093333	-0.306667	-0.106667	0.193333	-0.306667	-0.106667	-0.106667	-0.306667	0.093333	0.093333	0.393333	-0.006667	0.193333
	02:15:00	1.04	1.24	1.64	0.54	0.84	0.64	0.64	0.34	1.94	2.04	2.14	3.24	4.24					02:15:00	0.133333	-0.366667	0.033333	0.233333	-0.266667	-0.066667	-0.066667	-0.266667	0.233333	0.133333	0.433333	-0.066667	0.133333
	02:30:00	2.96	2.36	1.66	0.46	0.76	0.26	0.76	0.26	2.56	3.96	3.66	3.76	6.06					02:30:00	-0.146667	-0.446667	0.053333	0.253333	-0.246667	-0.646667	-0.346667	-0.246667	-0.346667	0.453333	0.353333	-0.046667	0.153333
	02:45:00	4.66667	3.86667	2.76667	1.26667	1.76667	0.766667	0.366667	0.966667	3.46667	5.16667	5.56667	5.36667	7.06667					02:45:00	-0.093333	-0.693333	1.00667	0.806667	-0.293333	-1.29333	-0.093333	0.106667	0.606667	1.30667	1.60667	0.506667	0.906667
	03:00:00	5.02	4.12	2.92	1.32	1.82	0.82	0.32	1.02	3.72	5.42	5.82	5.62	7.42					03:00:00	-0.146667	-0.746667	0.953333	0.753333	-0.346667	-1.34667	-0.146667	0.153333	0.753333	1.45333	1.75333	0.653333	1.15333
	03:15:00	5.23333	4.33333	3.03333	1.33333	1.83333	0.833333	0.333333	1.03333	3.93333	5.53333	5.93333	5.83333	7.63333					03:15:00	-0.253333	-0.853333	0.846667	0.746667	-0.353333	-1.45333	-0.153333	0.146667	0.846667	1.44667	1.74667	0.646667	1.24667
	03:30:00	5.39333	4.49333	3.19333	1.39333	1.79333	0.793333	0.293333	0.993333	4.19333	5.79333	6.09333	6.39333	8.09333					03:30:00	-0.266667	-0.866667	0.833333	0.733333	-0.366667	-1.46667	-0.166667	0.133333	0.933333	1.43333	1.73333	0.633333	1.23333
	03:45:00	5.65333	4.65333	3.35333	1.55333	1.95333	0.953333	0.353333	1.05333	4.55333	6.05333	6.35333	6.65333	9.25333					03:45:00	-0.266667	-0.766667	0.833333	0.733333	-0.366667	-1.46667	-0.066667	0.233333	0.933333	1.43333	1.73333	0.533333	0.833333
	04:00:00	7.21333	4.81333	3.41333	1.61333	2.01333	1.01333	-0.386667	1.81333	4.61333	6.11333	7.81333	6.81333	10.0133					04:00:00	-0.12	-0.62	0.88	0.78	-0.32	-1.42	-0.32	1.68	1.08	1.48	1.68	0.58	0.98
	04:15:00	7.31333	5.01333	3.51333	1.61333	2.01333	1.11333	-0.286667	1.91333	4.71333	6.21333	8.01333	7.11333	10.3133					04:15:00	-0.06	-0.56	0.94	0.84	-0.26	-1.36	-0.16	1.84	1.14	1.54	1.74	0.64	1.14
	04:30:00	7.46	5.26	3.66	1.66	2.06	1.16	-0.24	1.96	4.86	6.26	8.26	7.46	10.76					04:30:00	-0.02	-0.52	0.98	0.88	-0.22	-1.32	-0.12	1.88	1.28	1.58	1.78	0.58	1.28
	04:45:00	7.68667	5.48667	3.78667	1.78667	2.08667	1.18667	-0.213333	1.98667	5.08667	6.38667	8.48667	7.78667	11.1867					04:45:00	0.013333	-0.486667	1.01333	0.913333	-0.186667	-1.28667	-0.086667	1.91333	1.41333	1.61333	1.81333	0.613333	1.41333
	05:00:00	7.99333	5.69333	3.99333	2.19333	2.19333	1.39333	-0.206667	2.09333	5.39333	6.59333	8.79333	8.19333	11.5933					05:00:00	-0.033333	-0.633333	1.06667	0.866667	-0.133333	-1.33333	-0.033333	1.96667	1.36667	1.66667	1.86667	0.666667	1.56667
	05:15:00	8.92	6.02	4.22	2.42	2.32	1.52	-0.18	2.22	5.82	7.02	9.22	9.02	12.12					05:15:00	0.32	-0.78	1.12	0.92	-0.08	-1.38	0.02	1.92	1.42	1.62	1.92	0.92	1.72
	05:30:00	9.16667	6.16667	4.36667	2.66667	2.36667	1.66667	-0.133333	2.26667	6.26667	7.26667	9.66667	9.66667	12.7667					05:30:00	0.266667	-0.733333	1.16667	0.966667	-0.133333	-1.43333	0.066667	1.96667	1.46667	1.66667	1.96667	0.966667	1.76667
	05:45:00	9.40667	6.20667	4.50667	2.80667	2.50667	1.80667	0.006667	2.40667	6.60667	7.40667	9.90667	10.1067	13.0067					05:45:00	0.2	-0.7	1.2	1	-0.1	-1.5	0.1	2	1.4	1.7	2	1	1.7
	06:00:00	9.76	6.26	4.56	2.86	2.56	1.96	0.16	2.56	7.06	7.76	10.36	10.56	13.26					06:00:00	0.253333	-0.646667	1.25333	0.953333	-0.146667	-1.54667	0.053333	1.95333	1.35333	1.75333	1.95333	0.953333	1.55333
	06:15:00	9.86	6.26	5.36	3.76	3.56	2.76	0.36	2.66	7.16	7.96	10.76	10.96	14.66					06:15:00	0.326667	-0.573333	1.42667	0.626667	-0.573333	-1.77333	0.026667	1.92667	1.32667	1.92667	1.92667	0.926667	1.32667
	06:30:00	9.95333	6.35333	5.45333	3.85333	3.65333	2.85333	0.053333	2.75333	7.25333	8.15333	10.9533	11.2533	14.8533					06:30:00	0.326667	-0.573333	1.52667	0.626667	-0.573333	-1.87333	-0.673333	1.92667	1.32667	1.92667	1.92667	0.926667	1.32667
	06:45:00	10.1467	6.54667	5.54667	3.94667	3.74667	2.94667	0.146667	2.84667	7.54667	8.64667	11.3467	11.6467	15.4467					06:45:00	0.406667	-0.493333	1.60667	0.706667	-0.593333	-1.99333	-0.793333	1.90667	1.50667	2.00667	2.10667	1.10667	1.40667
	07:00:00	10.2467	6.64667	5.64667	3.94667	3.74667	2.94667	0.246667	2.84667	7.84667	9.64667	11.5467	11.9467	15.7467					07:00:00	0.413333	-0.486667	1.71333	0.713333	-0.586667	-2.08667	-0.886667	1.91333	1.51333	1.51333	2.11333	1.21333	1.51333

## Sheet: Figure 2f
Figure 2f
Intercalation rate
	repeat 1	repeat 2	repeat 3
--E17.5--	0.005735	0.012346	0.003448
	repeat 1	repeat 2	repeat 3
--E15.5--	0.072562	0.044685	0.041771

## Sheet: Figure 4e
Figure 4e
relative change in area
	HCs	SCs
	0.0660836	0.101617
	0.0853659	0.0525762
	0.0152236	0.384956
	0.136628	0.243954
	0.0309051	0.0948148
	0.0984043	0.109415
	0.0278129	0.00530223
	0.132112	0.0232558
	0.0373599	0.0446809
	0.188467	0.0294118
	0.12895	0.0914369
	0.0652003	0.0976934
	0.256488	1.15515
	0.156927	0.255405
	0.000402901	0.397558
	0.0257453	0.112971
	0.0181818	0.303229
	0.184809	0.0925759
	0.0532003	0.0509768
	0.0465288	0.0509075
	0.0470373	0.0643418
	0.226501	0.283893
	0.191899	0.213064
	0.159163	0.398331
	0.225806	0.0947418
	0.181818	0.00572155
	0.241712	0.0736325
	0.273485	0.778744
	0.103509	0.238473
	0.100877	0.992159
	0.212557	0.641913
	0.20078	0.0332813
	0.117422	0.1
	0.280394	0.362145
	0.271186	0.321218
	0.105384	0.244361
	0.0474547	0.796296
		0.749384
		0.0251852
		0.39205
		0.422743
		0.122263
		0.466173
		0.0644202
		0.407609
		1.63825
		1.45361
		1.19963
		0.339438

## Sheet: Figure 5d
Figure 5d
Ratio of HCs to SCs area
	00:00:00	01:30:00	03:00:00	04:30:00	06:00:00	07:30:00	09:00:00	10:30:00	12:00:00
control1	1.25205	1.23384	1.23873	1.25074	1.25583				0.953402
control2	2.58174	2.56307	3.04227	2.88327	2.75782	3.05057	3.04503	2.6597	2.75034
control3	1.71989	2.05137	2.08334	1.89284	1.78549	1.67463	1.63112	1.55166	1.33026
experiment1	1.3854	1.34533	1.3019	0.989867	0.808615	0.629348	0.572844	0.53431	0.48752
experiment2	1.45015	1.43199	1.43893	#VALUE!	1.13994	1.04541	0.959206	0.863447	0.79204
experiment3	1.2202	1.25572	1.18966	1.09525	0.926721	0.881429	0.768712	0.736623	0.651174

## Sheet: Figure S1b
Figure S1b
Number of HC neighbors to SCs
	E15.5										E17.5										P0
	1	2	3	4	5	6	7	8	9	10	1	2	3	4	5	6	7	8	9	10	1	2	3	4	5	6	7	8	9	10
				2	3	4	5	3	3	3	2	3	3	3	4	3	4	4	4	4	4	4	4	3	4	3	3	2	4	3
				2	2	4	3	3	3	4	3	4	4	4	4	3	3	4	4	4	4	4	4	3	4	3	3	3	4	4
				2	2	4	3	3	3	4	3	2	3	3	3	3	4	4	4	4	3	3	4	4	4	3	4	4	3	3
				2	2	4	3	3	3	4	4	3	3	2	4	3	3	4	2	4	3	4	3	4	4	3	3	4	4	3
					2	4	3	3	3	3	3	3	3	3	3	3	4	4	3	3	3	4	3	4	4	3	4	4	4	3
					2	2	3	4	3	4	3	3	3	3	4	3	4	4	4	3	3	4	4	4	4	3	4	2	4	3
					2	4	3	4	2	4	5	2	4	3	4	3	4	4	4	3	3	4	3	4	4	3	3	3	4	4
					2	5	3	4	3	4	3	2	2	3	5	4	4	4	4	2	4	4	3	3	3	4	4	3	4	4
					2	2	3	4	4	3	4	3	3	3	3	4	4	4	4	3	3	4	4	3	4	3	4	4	4	4
					2	4	3	4	3	4	3	2	3	2	3	3	4	4	4	3	3	4	4	3	4	3	4		4	4
					2	2	3	2	3	3	4	2	3	3	4	3	4	3	4	4	4	3	4	3	3	4	4		4	4
					3	2	3	2	4	3	4	3	3	3	4	4	4	4	3	4	4	4	4	4	4	4	3		4	3
					2	2	4	3	3	4	3	3	3	5	3	4	3	4	3	4	4	3	4	3	4	4	3		4	4
					3	2	3	3	2	3	4	4	3	4	3	4	3	4	4	4	4	4	4	3	3	4	3		4	3
					3	2	4	3	3	3	3	3	3	3	3	4	3	3	4	4	3	4	4	4	4	4	3		4	4
					2	2	3	4	3	3	4	3	3	2	3	4	4	4	4	4	3	4	4	4	3	3	4		4	3
					3	3	3	3	3	4	3	3	3	2	4	4	4	4	4	4	4	3	4	3	4	3	4		4	4
					4	3	3	4	3	3	4	4	3	3	3	4	4	4	4	4	3	3	3	3	3	3	5		4	4
					2	3	4	4	4	3	4	4	4	3	3	3	4	3	4	4	4	3	4	4	4	4	3		3	4
					2	3	4	4	4	2	4	4	3	3	2	3	3	3	3	4	4	4	4	4	3	4	3		3	4
					2	2	3	4	3	3	4	2	3	4	3	4	4	4	3	4	4	3	5	3	4	4			4	4
					2	2	2	2	3	4	4	3	3	3	3	4	4	3	4	4	4	3	3	3	4	3			4	4
					2	2	2	3	4	2	3	2	4	4	4	4	4	3	4	4	4	3	3	3	3	3			4	3
					3	2	3	3	3	2	2	4	3	3	2	4	3	4	3	4	4	3	3	4	4	3			4	4
					2		4	4	3	2	3	3	3	3	3	4	4	4	4	3	3	4	4	3	3	3			4	3
					2		3	3	4	4	4	3	3	4	3	4	3	4	3	4	4	4	4	3	4	3			4	4
							4	3	3	4	3	4	4	3	4	4	3	4	3	4	4	4	3	4	4	3			4	3
							4	4	3	3	3	3	3	3	4	3	4	4	4	4	4	4	4	4	3	3			4	3
							4	4	3	4	3	3	4	4	4	3	4	4	4	4	3	3	3	3	4	4			4	4
							4	3	3	4	3	3	4	3	3	4	3	4	4	4	3	4	4	4	4	3			4	4
							3	4	3	3	4	4	4	3	3	4	4	4	4	4	4	4	4	3	4	4			4	4
							3	3	2	3	4	4	3	4	3	4	3	3	4	4	3	4	3	4	4	3			4	3
							3	3	3	4	5	2	3	3	3	3	3	3	4	4	3	4	3	4	4	4			4	3
							4	4	3	3	3	3	3	3	3	3	4	4	3	4	3	4	3	4	4	4			4	3
							3	4	3	3	3	3	4	3	3	4	4	4	3	4	4	4	3	4	4	4				2
							4	3	3	3	4	3	3	4	4	3	4	3	4	4	4	3	4	3	4	4				4
								2	2	3	4	3	3	3	4	3	4	4	4	4	4	3	4	4	4	4				4
								3	3	3	2	3	4	3	4	4	4	4	4	4	4	4	4	4	4	4				4
								2	4	3	2	3	3	3	3	4	4	3	3	4	4	4	4	4	4	4				4
								3	3	2	3	3	3	4	3	4	4	4	3	4	4	4	4	3	4	4				4
								3	3	2	3	4	3	3	3	4	4	4	3	4	4	4	4	4		4				3
								2	3	2	4	3	3	4	4	3	4	4	4	4	4	3	4	4		4				4
								3	2	4	4	4	3	3	3	4	4	3	4	4	4	2	4	4		4				4
								2	3	3	3	4	3	3	4	4	4	4	4	4	3	4	4	4		4				4
								4	3	2	3	4	3	3	4	4	4	3	4	4	3	3	3	4		4				4
								4	3	3	3	3	3	3	4	4	3	4	4	4	4	4	4	4		4				4
								4	4	3	3	4	3	3	3	3	4	4	4	4	4	4	4	4		4				4
								3	3	2	2	5	3	4	3	3	4	4	4	4	4	4	4	4		4				4
								4	4	3	3	3	3	3	3	3	3	4	4	4	4	4	4	4		4				4
								4	3	3	2	3	3	3	3	3	3	4	4	4	4	4	3	4		3				4
								4	3	3	3	3	3	4	3	3	4	4	4	4	3	4	4	4		4				3
								3	3	3	4	3	4	3	3	3	4	4	4	4	4	4	3	4		4				3
								4	4	4	3	4	3	3	3	3	3	4	4	4	4	4	4	4		4				4
								4	4	4	3	4	3	4	3	3	4	4	3	4	3	4	4	4		3				4
								3	4	4	4	3	3	3	4	4	4	4	4	4	3	4	4	4		4				4
								3	3	3	3	3	4	3	3	4	4	3	4	3	4	4	4	4		4				3
								2	4	3	3	4	3	3	2	3	3	3	4	3	4	4	4	4		3				4
								4	3	3	3	2	3	3	3	3	3	4	4	4	4	4	3	4		4				4
								4	3	3	2	3	3	4	4	3	3	4	4	4	4	4	4	4		4				4
								3	3	3	4	4	2	3	3	4		4	4	4	4	4	4	4		3				3
								3	4	3	3	4	4	3	4	3		4	4	4	4	3	4	4		3				3
								4	2	2	4	3	3	3	3	3		4	4	4	4	4	4	4		4				4
								4	3	2	4	3	3	3	4	3		4	4	4	3	4	3	3		4
								3	2	3	4	3	3	4	3	3		4	4	3	4	2	4	4		4
								3	3	2	3	2	3	4	4	4		4	4	4	4	4	4	4		3
								3	3	2	3	3	3	4	3	4		3	4	3	4	4	4	4		3
								3	3	3	3	4	3	4	3	4		3	4	2	3	4	4	4		3
								4	3		3	4	2	4	3	4		3	3	3	4	4	4	4		2
								3	3		4	3	3	4	4	4		3	4	3	4	4	4	4		4
								4	2		3	3	4	4	3	3		3	3	4	4	4	4	4		4
								4	3		3	3	4	4	3	3		4	4	4	4	3	4	4		4
								3	3		3	2	3	3	3	3		4	4	3	4	4	4	4		3
								3	3		4	3	3	3	3	3		4	4	3	4	4	4	3		4
								3	3		3	2	3	3	2	3		4	4	3	4	2	4	4		4
								3	4		3	3	3	3		4		2	4	3	3	4	4	4		4
								3	2		3	2		3		2		2	4	3		4	4	3		4
								4	3		3	2		3		4		2	3	4		3	4	4		4
								3	3		3	2		3		3		3	2	5		4	4	3		4
								4	3		3	3		4		3		3	3	4		4	4	3		4
								3	3		3	4		3		4		4	4	4		4	4	3		4
								3	3		3	3		3		4		3	4	2		4	4	4		4
								3	3		4	3		3		4		4	4	4		4	4	4		4
								3	3		3	4		3		4		4	4	3		4	4	4		4
								3	4		3	3		3		4		3	4	3		4	4	3		3
								4	3		4	3		3		3		3	4	3		4	4	3		3
								3	3		3	3		3		3		3	3	3		4	4	4		3
								3	3		3	3		4		3		4	3	3		4	3	3		4
								3	3		3	3		4		4		4	3	4		3	3	3		3
								4	2		3	4		3		4			3	4		4	4	3		4
								3	2		3	3		4		3			4	4		4	3	3		4
								3			3	3		3		3			3	2		4	3	4		3
								4			3	3				3			3	3		3	4	4		3
								4			4	3							4	4		4	4	3		3
								5			3	4							3	3		4	3	4
								4			3	2							3			3	4	4
								3			2	3							3			4	4	4
								4			3	3							3			4	3	3
								4			3	3							4			4	4	4
								3			3	4							4			4	3	4
								3			3	3							4			3	3	3
								4			3	3							4			4	4	4
								3			3	4							4			4	4	4
								3			2	4							4			4	4	4
								3			3	3										4	4	3
								3			3	4										4	3	3
								3			2	3											4	4
								3			3	3											4	3
								3			3	4											3	4
								3			4	3												4
								2			3	3												4
								2			3	2												4
								3			3	3												4
								3			3													4
											3													4
											3													4
											3													4
											2													4
											3													4
											2
											3
											2
											3
											3
											4
											3
											3
											3
											3
											3
											3
											2
											3
											3
											4
											4
											3
											3
											2
											3
											3
											3
											2
											4
											3
											3
											3
											3
											2
											3
											2
											4
											3
											3
											3
											2

## Sheet: Figure S2a
Figure S2a
Area of HCs
	E15.5										E17.5										P0
	1	2	3	4	5	6	7	8	9	10	1	2	3	4	5	6	7	8	9	10	1	2	3	4	5	6	7	8	9	10
				4.10658	14.5181	25.1328	9.2652	9.56267	11.3475	9.09832	4.53465	10.0633	10.0633	8.03903	8.41631	10.2084	9.53365	7.70528	13.3935	15.8241	11.9101	13.6081	20.6553	24.8007	16.4302	25.5421	16.7697	23.7261	27.6706	33.1075
				6.84914	8.89517	13.4008	11.7901	11.7756	9.80936	11.6305	6.01476	7.48036	6.31949	10.7961	8.53965	9.96898	10.2592	9.78033	13.6765	14.5544	13.4088	13.4885	19.1725	22.7519	15.8642	27.0886	19.2541	22.3692	27.8061	34.8693
				4.30973	8.98224	12.1529	12.951	6.39204	15.0913	10.4914	4.47661	5.94221	5.91318	9.14911	8.43808	10.4406	8.94596	9.48286	11.7611	15.1639	13.1457	15.4895	19.8581	25.3268	16.9643	32.4458	19.2159	23.4012	18.1553	35.4432
				2.29997	6.5299	9.28696	14.5544	9.70052	11.1734	10.5494	3.99775	5.89081	6.43808	6.79109	8.0608	9.45384	12.9727	11.4854	13.2557	14.7576	13.1298	17.8731	26.3632	21.0698	17.4346	24.8166	19.7032	18.2317	20.7161	31.7841
				2.35802	6.02927	13.2339	7.31348	7.25544	9.46835	10.3463	5.52139	6.81813	6.80293	7.71253	7.15386	8.2712	10.3172	10.622	12.9292	12.2472	11.4477	13.2254	28.9541	21.7634	17.1237	28.1569	16.1773	20.353	21.7003	33.9844
				3.76557	5.0643	11.8989	9.62797	13.1904	10.281	8.32199	6.79835	6.73452	7.91268	7.9955	7.63272	9.53365	9.59169	8.57593	14.5834	15.7008	11.4238	13.9349	25.5022	22.6164	17.0121	27.3597	14.0751	18.6617	21.7194	33.6814
				4.48386	6.40655	8.30022	7.82862	12.3342	13.8506	13.6838	6.77658	5.86801	5.23712	6.24693	6.17438	8.85164	7.75607	9.84563	13.2629	17.5074	12.3007	11.5593	23.2223	22.2816	20.8068	29.6556	17.4195	18.4992	22.2641	35.9614
					5.14411	14.5181	7.69802	9.91819	11.021	9.91819	7.23367	5.1155	5.97442	7.49487	8.86615	7.93745	8.76457	11.5579	14.5544	15.2437	13.6001	16.183	27.7663	23.8281	19.7465	24.2746	18.4419	22.1207	18.5661	36.1767
					5.36903	13.4806	8.34376	10.9557	12.3488	10.4043	7.37153	4.78866	5.63997	7.29172	5.55767	10.5494	9.59895	10.3317	11.6667	14.5979	13.6161	12.9305	23.876	23.5332	22.7041	25.9088	15.7473	22.4074	18.6426	38.4566
					4.08481	9.75131	9.1346	10.6582	12.3995	8.38729	7.40055	4.58343	5.89841	8.08256	7.29897	7.4731	8.75732	9.96172	15.6427	14.061	11.6869	14.4292	24.8724	23.7085	19.9059	26.8096	20.1523	22.9903	18.9866	37.5877
					3.92519	11.4491	9.77308	8.31474	12.7333	8.8081	8.50338	5.70838	4.70505	7.52389	7.7996	5.4706	8.60495	8.80085	8.53965	12.3633	13.911	14.4212	27.001	25.1754	21.9388	28.4279	15.432		19.3306	30.2296
					6.71854	6.89992	13.8506	6.2034	8.68476	9.2652	7.20465	5.70838	6.20245	7.71253	6.55892	8.64849	8.69927	8.69202	9.9327	13.6765	9.81346	15.9997	23.2541	24.2028	23.4534	26.6183	18.8624		18.5948	33.5539
					7.85764	12.0803	8.71378	6.43558	9.50463	11.7175	2.65549	6.93215	5.47275	6.74756	9.12009	8.01726	9.78759	8.96772	8.44533	14.3368	12.3007	13.1537	27.3039	23.9796	21.293	25.1036	14.6484		20.3912	32.3182
					7.78509	11.4854	8.03177	5.85514	8.81536	11.4563	7.22642	6.49129	5.1383	6.90718	8.19139	8.5324	9.998	11.1589	6.97973	13.3573	11.1527	9.59024	19.1964	26.4908	22.3214	26.2516	16.6264		17.4386	28.8265
					6.31223	11.9279	10.0053	10.8034	12.1819	9.57718	7.54566	4.45421	5.41954	5.73905	8.8081	10.1504	10.2882	9.62797	7.87941	14.2497	14.6285	12.9225	17.4745	23.6607	17.6977	28.0373	27.1851		16.8462	28.9222
					4.55642	12.3342	7.51664	7.36427	11.7611	7.05954	8.16963	6.25566	6.5521	6.86365	9.69327	10.7961	11.2387	8.90968	9.42482	9.47561	10.4592	12.3565	21.4445	24.8406	22.6722	25.9327	32.001		19.1968	30.5564
					8.08256	7.34976	7.27721	8.12609	10.7961	9.01851	7.26995	6.13404	4.78866	6.49362	6.62422	10.1141	9.42482	7.43683	8.663	9.38129	11.3361	13.6559	16.5099	24.3064	18.1122	25.3029	30.6824		20.095	29.0338
					5.18764	15.3017	9.38854	7.669	9.59895	10.0053	4.63623	5.8452	6.61291	6.45009	8.22767	8.82262	9.41031	10.1721	8.92419	8.62672	10.1483	14.3096	18.8616	21.4047	20.5357	24.0673	33.6063		22.4361	30.4767
					9.41756	13.7346	7.5384	9.32324	7.00876	16.2812	9.45384	7.93549	5.59437	7.44408	6.89267	8.16963	9.01126	8.0608	8.69202	8.71378	9.74968	13.058	18.3195	22.2577	20.1052	26.8096	31.8864		23.4394	34.1358
					5.39079	19.8581	7.52389	7.4731	8.01001	9.86014	7.15386	7.41102	5.73879	6.31223	8.53965	8.63397	10.3825	8.9387	9.35226	10.4696	10.1323	14.3973	17.4984	20.7828	23.6368	26.7777	30.1951		22.4074	33.1872
					5.62297	10.992	9.76582	10.2519	9.42482	10.1504	7.68351	7.2666	4.81146	8.07531	7.04503	9.80936	9.44658	7.63272	9.42482	10.8034	15.4257	13.5682	22.0424	22.8555	23.6209	25.1993	29.1248		23.8694	34.8135
					9.04028	18.7771	9.45384	7.41506	11.05	9.30873	8.08256	7.19059	4.59103	8.45984	8.88791	9.57718	12.385	8.61221	11.4854	8.43808	12.4442	14.7162	19.8023	19.3559	21.883	26.9691	27.252		19.0917	33.3466
					12.9582	15.9112	6.90718	9.88917	9.23618	9.77308	5.51413	8.42196	5.42714	6.94346	10.2084	11.1806	10.4043	7.69802	8.79359	11.1444	13.2254	12.0376	18.6862	22.9034	21.6598	22.8635	30.5104		20.8499	22.0634
					6.73305	13.4806	9.16362	9.61346	11.021	20.0903	4.73055	8.49797	4.93308	8.23493	8.42357	6.8709	10.651	8.45259	11.4201	10.1854	13.2892	13.6161	17.2513	25.287	22.5446	24.147	32.7177		23.3534	20.0186
					8.55416	13.0961	8.69202	6.03653	9.55542	8.86615	3.49648	6.85614	7.00816	8.4018	6.34851	7.98824	9.94721	8.77908	10.9775	10.7707	10.9534	11.0013	16.9165	23.5252	22.3453	24.0673			21.0888	22.0539
					5.41981	14.3585	10.4986	10.8324	9.82387	15.1856	7.51743	5.60197	5.48795	8.55416	8.67025	8.24218	8.90243	7.55291	10.1649	10.6719	15.9359	13.6161	19.5791	21.0938	21.4923	24.0673			18.6712	18.5948
					15.9765	13.4008	9.08381	6.75481	9.17813	17.8702	6.13404	4.24138	6.26326	9.09107	6.2687	8.08982	8.31474	8.38003	7.53115	11.888	12.8827	16.8128	20.169	18.184	20.9901	23.589			21.3468	18.7381
					20.7796	7.36427	8.05354	9.78033	11.4636	15.8676	8.29274	5.1155	6.24046	10.5567	5.04979	8.73555	8.14786	8.41631	7.56743	13.0206	14.5408	14.772	17.1476	21.5561	20.4401	21.4445			16.5213	22.7418
					8.30748	11.2459	4.50563	8.63397	8.72104	18.7626	6.5369	6.11124	6.93215	6.85639	6.82737	11.3112	8.23493	7.78509	9.82387	12.4277	11.7108	14.4611	18.758	16.7889	21.4764	26.6661			20.7734	19.5503
					8.63397		11.5216	8.11884	11.6522	14.6415	6.33927	5.35874	5.51836	6.89267	5.92769	9.12009	9.09832	7.40055	9.6062	11.926	11.4397	14.0944	18.2159	22.1142	22.4968	27.2481			21.9105	23.9363
					21.5196		10.3825	7.35702	9.22892	11.6087	7.83667	7.42622	5.41194	7.18289	6.89992	9.94721	7.48036	9.78759	9.54091	14.0467	13.6081	14.3814	14.9713	17.9209	21.4445	26.6103			22.3501	20.009
					11.6958		8.85164	9.23618	5.68101	14.4166	6.48369	6.41528	5.29793	6.44283	5.07881	9.08381	9.62797	7.59645	8.16963	11.4016	16.4302	15.338	17.9369	21.2372	20.8068	22.7599			21.9774	17.9164
					9.10558		13.3065	10.0415	6.47911	13.1469	9.39489	5.16871	5.92881	7.83588	7.56017	7.45859	7.97373	8.53965	8.82987	10.6187	12.1492	14.9793	19.7146	20.2009	25.0717	24.418			19.4166	21.0983
					11.5216		8.27846	8.64849	7.82862	12.0513	8.11031	6.39248	5.05469	8.45259	6.38479	8.76457	10.3245	8.68476	9.47561	11.6068	15.1307	16.3903	15.7765	19.324	18.471	24.8884			20.9072	18.5279
					8.96047		9.93995	7.8649	7.5384	14.8084	7.73786	6.11884	6.74212	7.65449	7.15386	9.04028	8.77908	14.252	8.62672	10.1778	13.3769	13.7835	16.6534	20.1929	24.8007	27.4554			23.9363	18.0406
					10.056		15.6355	10.7598	11.7683	10.7235	6.74973	5.33593	6.93975	8.57593	7.03778	9.44658	6.55166	13.4386	8.90968	12.6937	11.3202	17.7376	14.9554	22.146	29.7555	25.9247			21.1079	19.0057
					5.05704		12.4576	11.7466	7.11033	13.1831	8.36875	5.66278	5.62477	7.18289	4.65074	10.2157	7.87215	14.708	10.4116	12.0325	13.6081	16.773	16.0395	18.7181	36.9316	26.427				20.9263
					9.09832		11.1008	8.79359	8.19865	10.0996	8.30034	5.03949	5.05469	9.09107	6.45009	10.3027	8.32199	12.2985	8.64849	9.83575	11.2754	15.896	18.9174	19.5552	28.9433	25.6696				20.697
					9.01126		11.3983	7.81411	6.45734	11.0355	7.12978	6.32407	6.07323	7.54566	7.24819	9.41031	10.4841	10.4438	9.46835	11.1887	11.1607	12.8986	16.5497	18.5985	31.5997	26.2675				21.2894
					10.9847		9.93995	10.4914	7.1321	15.1203	8.49797	5.35113	5.18391	8.11158	7.59645	8.39455	8.36552	12.3365	12.951	11.5308	9.43118	13.2494	17.5064	18.8297	29.3542	23.1186				17.7826
					13.1759		10.5712	7.34976	5.52865	9.64248	10.8011	6.65851	5.14591	6.65324	7.82137	6.82737	7.85039	12.5797	7.93745	11.546	8.08387	11.2006	18.192	19.1327	27.768	24.9203				16.8844
					9.18539		15.28	8.663	9.92544	11.6885	5.73879	5.49555	7.06137	9.58444	8.65574	6.21066	9.01126	12.2225	8.56868	11.8804	10.6447	12.9544	16.7172	18.1999	31.0837	23.0309				17.8877
							9.93995	11.3983	5.02076	12.2109	6.37728	6.17205	6.08083	7.01601	5.27471	6.334	8.81536	11.9412	11.7816	8.94643	7.86409	14.8996	18.455	19.3399	26.7073	26.2117				14.9542
							13.8289	9.88191	9.28696	7.59645	7.75306	7.38821	6.39248	7.43683	6.21791	7.93745	9.49012	13.393	13.3702	12.5417	10.7307	13.3052	20.1052	17.1158	27.3284	27.5829				17.257
							20.279	5.57943	8.38003	10.0125	7.25139	5.70078	6.33167	7.91569	5.1296	8.07531	8.19865	12.7165	13.3398	11.3712	10.0905	17.6419	18.0963	20.5835	33.0043	27.1046				16.2537
								8.40906	10.0923	6.50813	5.91361	6.65091	5.8224	7.05954	5.68827	8.45984	9.1999	14.0391	13.2334	11.8652	22.7992	15.7207	16.6614	17.4665	29.8511	24.4499				19.6172
								6.00751	6.14536	14.5472	6.5521	5.0775	5.72358	9.53365	7.44408	5.73905	9.15637	13.051	14.9893	13.4158	17.9259	17.2513	18.7101	18.9015	29.2204	24.2108				17.5628
								9.95447	11.7683	9.96172	10.9151	11.4273	4.86467	8.11884	6.1381	8.01001	10.027	13.4462	12.4809	10.7099	15.6995	15.1148	19.874	20.4002	30.3766	25.3667				20.3721
								9.4611	8.03177	16.3538	7.38821	11.9425	5.96682	9.81661	5.10058	6.45009	9.41756	10.9531	13.9327	11.3104	20.2861	14.5807	17.3868	19.6987	28.456	25.4544				17.5055
								7.11033	7.85764	10.4188	7.35781	10.7235	6.21765	8.41631	6.17438	7.78509	10.8324	15.0501	13.9099	15.2933	19.9326	17.1317	16.8527	20.6393	27.166	26.1798				16.292
								8.35827	8.36552	10.0343	6.81813	10.8614	4.81906	6.84188	6.00482	7.62547	10.9992	11.2343	14.9513	10.9683	20.4008	14.6205	18.2557	20.3524	26.4876	22.0185				14.1229
								9.20715	8.48161	14.8882	6.85614	10.0343	5.78439	6.58068	7.95829	7.14661	10.7018	14.594	13.5299	13.5299	24.3949	12.1971	21.3249	20.5995	28.2362	23.6846				19.1586
								9.49737	9.55542	10.4623	6.5369	10.1431	5.55636	5.88416	8.91602	6.72579	9.17088	13.0738	14.5712	12.002	20.4963	16.3186	22.0584	19.9139	29.9848	22.7679				17.257
								5.52139	8.37278	8.10433	6.72692	11.3257	6.27846	4.28071	6.05043	5.92044	9.88917	9.34168	15.8482	12.4961	20.9454	16.47	21.3807	20.1132		22.162				16.0913
								6.5952	7.48761	9.76582	6.02763	9.91093	10.5276	8.12551	6.36207	7.11759	9.8674	12.1769	14.48	14.746	25.0925	19.9139	17.7296	19.3718		21.9707				17.9355
								7.6037	7.93745	13.4951	7.44142	13.2412	14.2352	7.69226	8.59678	8.08256	11.4491	14.1607	14.5332	12.6633	23.6401	16.4302	16.47	21.6677		22.9672				19.3783
								7.94471	8.04628	9.70778	7.58584	10.68	11.732	6.16445	7.78347	7.03778	9.22166	13.469	13.7351	13.4842	24.9587	17.7615	18.2797	23.1585		24.3224				17.601
								8.42357	9.3305	13.4588	7.54784	11.6813	12.4503	7.66945	10.0486	9.19264	9.35226	13.7731	13.4614	12.8534	20.7161	16.9962	18.6862	20.9742		21.3967				16.4162
								8.85889	9.79485	13.038	5.93641	11.0065	11.5071	5.40434	7.91268	7.7343	21.6575	12.6253	13.4919	15.3769	22.0443	16.3265	17.9927	17.1397		22.0185				18.2317
								11.0065	6.63873	10.368	7.08417	10.7018	11.304	6.76493	8.0191	8.43082	16.8544	13.3702	14.5864	14.9741	24.0318	20.6952	21.0619	18.7819		23.023				20.1141
								7.42232	11.9425	12.8276	6.36967	11.0863	10.8904	8.14072	7.02336	7.07406	16.4046	13.9555	15.4529	14.8448	25.5511	15.8323	20.2408	21.022		26.3154				18.4897
								9.78759	13.945	11.333	6.5369	10.2737	9.8674	8.61958	7.47943	7.68351	19.4591	13.2486	14.1531	14.3964	24.1943	14.6046	18.0485	20.9104		23.7564				18.5757
								10.1649	14.4311	15.367	6.65091	10.9702	11.4926	6.34687	7.69986	8.63397	17.4566	12.4733	14.9589	13.8415	22.9138	15.4018	19.882	19.603		25.1355				17.7539
								8.79359	7.25544	11.9787	4.48461	9.01126	12.8059	7.08417	8.12551	7.0015		14.3584	12.7089	12.8762	23.8025	15.625	21.2691	20.743		15.9193				18.2221
								6.92895	16.39	10.3463	5.71598	10.3317	11.8917	8.31554	7.93549	8.0608		13.0434	15.7798	14.594	26.1531	19.4117	21.1735	20.4241		15.4511				21.9965
								5.89142	9.6715	11.4273	5.41954	10.3898	11.4709	6.34687	14.6197	9.09832		11.5764	14.366	14.8372	27.8635	14.4133	19.1247	17.905		17.8973				19.9421
								7.85764	9.56993		6.71172	10.5276	12.1819	5.99722	12.7913	10.6365		13.4919	13.8263	14.0543	20.0281	20.6553	20.2089	19.4276		17.2953				18.1553
								8.95321	8.95321		5.8148	9.92544		7.60864	12.8421	7.77058		11.0747	12.1389	14.2368	21.3563	22.8087	19.4436	22.3214		16.4926				18.5375
								9.72229	16.1796		5.8452	9.79485		9.60772		8.65574		12.4809	14.5256	15.4225	20.4677	23.5541	17.905	27.166		15.4415
								7.8649	6.53715		4.56063	10.2737		7.63145		9.54816		11.2267	11.4092	15.0805	26.478	24.4809	24.8249	30.625		18.3177
								9.8021	7.67626		5.64757	9.3305		7.18299		11.1734		12.1161	13.3094	18.5769	24.672	22.3023	25.962	28.9911		15.5944
								7.94471	12.3342		7.65425	10.9775		6.91695		19.0383		11.2495	15.3465	15.0577	24.4618	25.016	27.7107	25.6276		16.9895
								7.87215	10.0778		7.86708	10.5422		7.66185		17.8339		13.8415	14.252	14.3356	25.2931	23.9076	27.9113	21.8436		17.4386
								9.62797	8.85889		4.89507	12.6753		5.63997		15.8314		14.2424	13.8567	15.3845	25.5129	26.0767	27.1947	25.3982		17.3239
								10.6728	15.5339		5.48035	10.992		5.8528		17.7178		14.402	15.5593	11.2875	22.4934	25.0829	34.4472	28.8764		18.0215
								22.1799	14.1191		5.70078	9.51914		7.69226		14.3875		14.4891	13.8795	23.7688	22.8087	26.0289	23.9745	24.9205		16.1486
								9.34501	17.7758		5.95162	11.1081		7.51743		19.4446		14.0393	12.0781	21.5994	23.1909	24.6051	26.5067	26.8316		18.8146
								9.67876	17.9427		9.4557	12.3705		6.79533		12.1601		15.3162	11.0595	22.4048	24.1656	25.6467	25.79	28.6662		15.7377
								13.8651	12.8131		5.54876	10.5204		6.43048		17.5654		17.2897	18.3055	21.8534		24.7389	19.665	23.6878		16.3684
								11.021	27.2587		6.06563	12.3342		4.49982		19.2777		15.1639	21.0698	19.0238		24.7007	23.1049	21.7767		18.289
								8.67025	10.3825		5.89841	10.3825		5.22952		20.0976		15.0043	17.4566	25.3578		24.414	32.3832	21.8436		15.432
								9.18539	10.8614		6.5597	8.50338		5.93641		16.2885		15.6137	18.9802	22.0565		25.7805	25.2167	25.5034		16.2633
								13.3355	12.5084		7.60104	10.6437		5.16111		18.3925		14.7503	16.8326	19.967		22.0539	27.8062	26.2869		14.2567
								12.269	12.327		5.70078	8.59044		6.5749		18.291		14.7503	18.2692	20.5474		23.4107	30.7588	26.6882		14.2089
								10.8034	10.8904		5.60197	9.17813		6.34687		13.6112		15.5484	18.0951	20.4096		20.009	31.9055	24.8823		16.9131
								14.4383	12.1093		4.86467	12.7188		4.363		17.7178		21.019	20.3733	16.8471		20.353	29.9275	25.1211		17.2188
								16.7673	11.1226		7.84313	9.65699		3.92974		16.985		15.3017	19.4228	17.8702		19.5599	26.908	28.5324		28.0355
								13.7055	11.6087		12.8566	11.5434		5.19151		16.0563		17.3623	15.7661	24.712		22.8278	22.7992	27.7584		29.2204
								14.6995	13.4588		10.9412	9.37403		5.06989		16.2594		18.3055	22.4338	22.4701		25.2262	22.6558	26.1913		31.3417
								17.1736			10.8251	9.1346		5.35113					20.9972	20.3733		20.955	22.3119	28.5802		30.6537
								16.1434			10.6873	12.2617		6.46849					20.9465	20.8304		23.8694	24.5383	27.6629		25.876
								12.044			10.7888	12.0585		6.39248					20.1846	21.331		21.557	27.1373	23.8694		26.6213
								10.6945			11.7611	8.56142		4.97108					20.0178	23.4351		26.6787	29.6791	30.4913		27.94
								10.4188			10.5059			4.401					18.973	19.655		25.6849	27.9495	28.3126		29.0484
								14.5834			9.78759								18.8932	22.4483		25.6467	28.2075	22.4934		31.0264
								12.1311			8.47435								17.8049	20.1411		26.9558	22.7514	25.0925		29.0675
								13.8869			9.75857								19.1253	22.7023		23.5541	26.5449	28.0642		30.3288
								10.9267			8.89517								19.8146	23.3625		21.8054	26.4493	30.6346
								12.6825			8.43082								19.684	22.8329		23.5636	21.0601	28.2075
								12.2399			11.8844								21.8244	22.6805		25.5034	22.2927	29.6695
								12.1166			10.5276								21.6575	20.8159		24.8058	24.9587	28.0642
								11.674			10.1649								23.7108	19.6913		27.2138	25.1498	34.0841
								13.7128			7.21191								16.0055	21.4181		24.9396	25.102	27.6342
								14.8156			10.397								19.7566	22.8111		29.6217	25.3887	30.2046
								11.3257			9.83112								20.8013	21.1061		28.4655	25.0925	34.2465
								9.12009			9.25069								19.626	14.6415		22.7132	26.3538	37.1705
								10.1213			11.333								24.1679			23.2101		28.0069
								11.2604			8.96047								17.7396			24.586		30.3384
								11.7756			11.4854								25.2562			22.5125		32.0584
								13.2557			10.3825								22.4266					39.4256
								11.4999			11.0718								27.6723					39.1007
											9.45384								19.06					31.1888
											12.3415													29.9848
											10.2302													29.2395
											10.8324													30.6537
											10.4116													27.1278
											11.4781													30.7302
											10.4914													28.8191
											10.6873													27.5195
											9.22166													26.4302
											11.5579													23.8694
											11.0718													28.5324
											11.6232													28.1406
											8.27846
											9.07656
											9.16362
											9.19264
											10.68
											10.6365
											10.5494
											9.84563

## Sheet: Figure S2b
Figure S2b
Area of SCs
	E15.5										E17.5										P0
	1	2	3	4	5	6	7	8	9	10	1	2	3	4	5	6	7	8	9	10	1	2	3	4	5	6	7	8	9	10
				5.92769	11.5507	13.0816	14.2062	8.14786	9.9327	9.89642	4.83212	5.87691	8.01001	7.38604	4.9337	6.00025	6.00025	6.29772	9.99074	3.67125	6.52902	7.15083	9.50255	9.05612	4.47226	11.2883	7.4341	7.81632	6.60076	9.71779
				4.66525	12.6245	10.5494	9.36677	8.3365	11.5797	10.9992	4.57093	5.68101	9.61346	7.20465	6.58068	7.82862	6.44283	8.19139	6.43558	3.8744	7.07111	7.33418	6.83992	6.83992	5.87532	10.802	5.44658	8.92474	5.3412	10.5708
				5.52139	9.85289	15.5412	8.36552	6.81286	18.944	7.24819	6.73305	5.52865	6.23968	8.56142	8.27846	5.8624	5.10783	4.58544	5.8624	5.36177	7.52551	7.26244	8.96046	8.50606	4.44037	10.2519	5.66635	7.22388	4.8868	11.4397
				5.41981	13.1251	16.6585	12.4503	5.93495	8.03177	9.27245	3.7293	6.23968	7.67626	8.58319	8.51789	5.74631	3.75106	6.41381	9.43207	7.32799	5.97098	8.71333	11.1368	8.61767	4.7433	7.08705	3.4495	6.20145	5.8479	10.6744
				4.09207	6.43558	9.3958	11.5507	7.37878	11.5942	8.75732	5.15136	3.41006	10.68	7.11759	7.9302	5.80435	5.37628	5.44884	9.56267	3.99775	9.29528	9.79751	8.69739	7.78858	5.50064	8.64158	3.11506	4.83503	6.17279	7.72481
				5.25294	6.68226	16.1869	9.998	7.55291	10.1286	8.38729	4.75957	3.5987	7.95922	9.54091	8.22041	6.29772	4.45484	6.97248	10.1359	5.10058	8.3227	7.39796	9.81346	6.83195	4.14541	7.47768	5.49435	6.60278	4.03238	7.45376
				6.02927	8.67025	15.4178	8.48161	7.67626	9.37403	7.70528	6.4646	4.83212	6.46849	7.03052	7.59645	5.65924	6.00751	5.25294	11.4418	5.32549	6.25	8.09152	10.6107	6.89573	3.51562	8.69739	5.27458	4.8637	5.34147	8.23501
				5.6665	7.38604	8.79359	10.7308	7.42232	14.7503	10.4333	5.54316	4.57093	4.44661	7.58194	6.67501	5.35452	6.82011	6.16713	6.16713	4.81761	5.27742	7.82047	11.7666	8.14732	4.93463	6.76818	6.40212	5.24591	4.56748	8.9764
				6.28321	15.1856	11.2387	13.6765	7.29172	7.45134	11.0355	5.70278	5.8072	6.17205	7.05954	4.43307	6.334	7.17563	6.37753	6.82011	5.08606	4.99841	7.85236	8.17124	6.34566	5.50861	7.52551	4.02282	6.18234	4.35726	10.1004
				7.669	6.71854	12.8059	13.8579	8.16237	11.1661	8.37278	5.28196	6.65851	4.87227	6.01476	5.73905	5.31824	7.03778	5.07881	8.30748	9.80936	7.27041	6.83195	9.98087	8.58578	5.55644	10.0526	4.41459	7.68254	4.85414	7.51754
				5.80435	4.23718	12.2037	14.656	9.68601	13.0308	12.4358	6.79835	6.51409	5.45755	5.23843	4.75231	6.60245	4.01951	6.50087	5.02802	6.26145	7.51754	8.50606	6.56091	7.14286	6.76818	11.2643	4.30948	4.90192	3.97505	9.14381
				5.84788	6.70403	7.85764	15.5194	9.59169	12.2544	11.8772	6.84188	6.01243	4.10456	7.10308	6.17438	5.80435	5.81886	5.44884	6.83462	6.84914	7.31027	9.67793	10.1881	7.50957	6.21014	9.95695	4.6057		5.03569	10.2599
				4.81761	4.87566	6.09457	8.663	8.77183	9.33775	7.669	4.22992	5.63997	4.96348	11.3838	5.14411	5.78984	4.53465	7.21916	8.77908	6.23968	7.78858	6.14637	7.08705	9.69388	6.99139	8.8648	4.63437		3.00995	9.35108
				7.23367	4.66525	9.3305	10.622	8.5977	12.98	10.0415	6.13085	6.41528	5.61717	7.7343	8.11884	5.77533	4.18639	5.68101	7.42957	5.78984	7.3023	7.43782	11.7825	7.49362	4.32876	12.1413	3.77438		3.87949	9.08801
				4.94821	7.34976	10.7163	11.2967	9.82387	12.5229	9.38129	5.28922	6.15684	4.26419	6.10183	7.29897	6.10908	4.75231	6.27596	7.04503	5.64473	8.72927	7.74075	11.36	6.52902	5.78763	12.8428	4.37637		4.39548	10.0367
				7.84313	7.18289	18.6973	15.4468	11.6305	7.2627	10.7308	6.42106	6.90935	5.48035	5.99299	8.39455	5.76082	5.95672	6.45009	6.334	6.42832	7.18272	5.50064	10.6505	9.93304	5.90721	6.97545	4.85414		3.04817	7.94802
				6.32674	6.60971	15.0623	10.0633	14.8882	14.8809	9.03302	7.39329	5.42714	4.401	8.5324	6.30498	4.54191	6.10183	3.93245	6.8709	11.3185	9.375	4.80708	10.6266	10.5947	5.69994	9.22353	3.08639		6.83211	8.88074
				6.90718	6.31949	15.0841	9.05479	10.4841	10.5276	11.362	8.27846	6.68892	3.83853	7.21191	8.72829	6.05104	5.7318	4.70878	6.79835	5.84788	6.1942	7.3023	10.3954	6.98342	8.01977	11.5195	5.28414		6.92766	8.73724
				5.70278	7.54566	18.632	5.91318	12.7115	7.98824	10.3463	5.31098	8.27754	3.92214	5.81161	8.83713	6.74031	5.73905	6.47185	7.48761	8.94596	5.86735	6.73629	10.9455	9.62213	8.43431	11.655	7.22388		4.46237	7.58929
				8.26395	6.29047	10.9122	6.74756	15.5049	11.6885	11.6813	7.74881	5.1383	4.30219	6.9362	9.10558	5.10058	4.29522	6.04378	9.8021	5.78259	6.49713	7.54145	12.9225	8.78508	6.11448	11.5434	11.2945		6.60278	9.11193
				6.27596	6.50813	19.6115	5.34726	9.02577	14.5472	11.5579	5.74631	4.53782	3.72451	4.91919	9.1999	5.7318	4.63623	5.65924	6.85639	7.03778	6.54496	6.6486	10.1642	8.89668	10.0287	11.5274	13.196		4.81592	9.98087
				5.76082	6.52264	14.6342	7.03778	11.6305	12.269	15.962	5.16587	5.54116	6.5597	7.27721	8.16963	4.54916	7.32074	4.83938	8.8734	7.89392	5.9949	6.13839	11.4716	7.47768	5.03029	7.19069	11.1225		9.24007	7.50957
				7.58919	6.96522	21.302	7.94471	7.7343	11.7466	11.2822	5.61571	5.19911	4.43141	5.42707	8.04628	5.65924	5.4706	5.81886	9.54091	5.13685	9.11193	6.33769	14.6445	8.64158	5.26148	11.7267	9.31651		6.04857	8.13138
				7.31348	3.91068	9.47561	8.93145	7.82862	12.1746	9.02577	7.58919	7.11458	4.50742	8.97498	4.83938	5.41981	5.94221	6.29047	8.663	7.45859	7.18272	8.76913	9.12787	7.79656	9.15179	7.03125	11.2276		7.55832	7.1588
				5.8624	8.30748	13.5169	5.75357	4.75231	13.3355	13.72	6.31949	6.41528	5.1155	7.6037	6.60971	5.67375	5.52139	8.59044	10.3245	12.1746	7.59726	6.0507	8.49809	7.77264	6.10651	10.4831	12.9571		5.30325	7.02328
				8.34376	6.37753	12.6317	7.24093	6.04378	10.9049	11.1806	6.1381	6.36967	5.14591	7.16838	6.57343	5.18764	5.39805	7.85039	8.38003	5.46335	8.41039	5.36512	13.1059	11.0969	6.49713	10.8737	15.776		7.36721	8.13935
				7.01601	7.11033	12.0585	6.45734	6.15987	13.0525	7.01601	4.54916	7.16018	4.53782	6.02927	7.62547	6.47911	5.18764	6.11634	10.5712	6.32674	7.60523	8.40242	13.1776	10.3715	9.19164	6.17825	11.6194		8.44697	7.86033
				6.21066	6.02927	10.6728	5.4053	10.0706	12.3923	11.6885	8.09707	4.42381	3.80052	6.43558	11.8191	4.94095	7.37153	5.07155	7.1974	5.12234	7.28635	6.04273	14.5568	9.55836	7.74075	11.6311	9.94717		7.52965	6.59279
				6.22517	6.71854	8.88066	7.13935	7.51664	12.4141	11.8481	6.3993	4.78866	4.12737	10.9557	7.31348	5.7971	5.59394	5.81886	3.96873	5.52865	7.33418	6.56091	11.6948	4.56792	10.5548	11.4158			7.18566	9.21556
				6.43558	6.53715	16.8471	5.55041	6.63147	12.4939	7.48036	5.02076	5.06229	4.11977	8.41631	8.51063	6.12359	4.34601	6.84188	4.43307	4.08481	8.90466	8.60969	12.3246	8.24298	6.48119	7.07908			8.2272	9.34311
				6.68226	6.70403	11.4636	8.77183	7.18289	9.40305	9.51914	5.28922	5.67038	5.06229	7.52389	7.34251	5.56492	6.29772	6.11634	5.07155	6.15987	5.73182	6.60874	11.0571	7.70089	7.80453	10.7701			6.383	9.10395
				8.67025	4.999	12.8857	6.50087	7.38604	12.9872	12.8639	4.78134	6.74212	4.59103	8.22041	6.01476	6.41381	5.39805	8.34376	3.83813	5.05704	4.90274	6.10651	9.35108	5.94707	6.68049	10.9614			7.40543	7.79656
				6.40655	5.94221	18.7335	7.56017	8.56142	11.9134	11.6595	7.08131	6.38488	3.58769	6.19615	8.01001	5.78259	7.46585	5.81161	5.44884	5.92769	8.09949	4.95855	12.4761	6.44133	8.2669	8.41837			7.21432	6.6486
				4.85389	7.35702	14.6923	7.03052	9.82387	11.9425	17.1228	5.70278	5.60197	4.26419	7.669	8.69927	6.18164	5.89142	7.05229	4.50563	7.2627	7.38201	6.01084	9.93304	6.63265	7.03922	8.93654			6.09634	8.11543
					8.94596	17.5364	8.37278	5.00625	6.92895	17.5001	6.334	7.38061	4.91788	7.42232	10.5567	7.29172	5.1296	6.22517	4.36052	2.9188	6.34566	5.04624	9.3192	6.59279	8.0118	10.4751			7.64432	9.98087
					7.63272	13.9812	9.38854	9.0693	8.28571	9.8674	7.34251	6.80293	5.52596	6.12359	5.96397	5.85514	5.76082	5.45609	4.58544	3.54969	5.07812	5.78763	11.081	5.7956	6.36161	7.94802			9.53629	7.99585
					5.7971	13.1976	8.25669	5.27471	10.8106	13.5894	5.5359	4.27179	4.06656	6.69677	7.22642	6.00025	6.27596	7.54566	4.18639	2.45514	5.91518	7.70089	10.9774	5.50861	9.64605	11.5753				9.375
					7.75607	10.8034	8.58319	7.4731	6.98699	16.9197	6.95071	4.53022	4.76585	8.31474	4.54916	6.76933	7.57468	5.71729	2.9312	4.19578	7.77264	5.96301	9.35108	7.28635	8.80899	9.23151				8.89668
					5.81161	9.07656	6.53715	9.69327	6.81286	11.4418	6.99425	5.91361	3.90694	6.50087	7.68351	5.61571	5.85514	5.05704	5.51413	3.70931	7.11097	4.24904	6.25	7.11894	5.8514	8.49011				9.66996
					6.47185	17.4929	5.84788	6.95071	7.8649	12.4431	6.8709	5.24472	4.96348	8.32925	6.55166	5.57943	6.03653	7.19014	4.24443	5.31313	5.94707	6.28189	8.05166	4.53603	7.54145	8.25893				7.03125
					7.35702	11.7828	6.51539	9.82387	10.2084	16.0853	6.72579	5.60197	5.69318	6.71854	9.28696	7.01601	5.83337	4.41131	5.86965	3.21524	8.05166	6.91167	7.94802	6.77615	7.13488	11.6231				9.19164
					9.96898	14.2569	8.98949	7.45134	9.06205	13.9087	5.97123	4.99388	5.8376	4.67976	7.38604	7.77058	6.56617	6.90718	4.57093	3.6333	8.37054	7.06314	6.11448	7.70887	6.33769	8.92857				4.87325
					5.8624	13.5532	6.74756	9.20715	10.2447	15.4178	5.65199	5.00909	6.46089	6.45009	7.43683	6.82737	5.2602	5.91318	6.18164	3.81572	7.4139	6.21014	6.09853	5.43686	7.43782	11.7108				3.80305
					5.15862	8.62672	7.95196	7.68351	12.6753	11.7828	5.6012	3.94494	3.70171	7.36427	6.34126	6.15987	8.31474	5.41981	6.08006	4.04375	6.85587	6.52902	7.27838	8.62564	5.30931	6.27392				3.65016
					5.85514	12.8712	8.06805	6.98699	6.42832	15.6282	6.37028	5.8376	4.33259	8.76457	4.50563	4.99174	7.00876	6.40655	5.03528	6.48369	7.03125	8.33068	6.51307	7.19069	5.48469	7.74872				5.86701
					6.76933	18.6682	6.34851	9.70052	12.1238	12.4503	6.63147	7.18299	5.74639	6.37028	6.32674	6.37753	5.37628	5.97123	6.98699	3.85373	5.397	7.62915	7.43782	5.09407	8.73724	7.38999				4.82547
					4.73055	16.8979	7.68351	6.334	8.51063	11.6813	5.81886	6.27846	5.22952	5.03528	5.42707	5.17313	4.53465	4.91193	7.30623	3.39767	6.28986	6.91964	4.40051	7.37404	5.57238	9.51849				4.52926
					6.87816	11.8554	7.34976	7.4078	9.1999	13.5387	7.09582	7.00816	4.81906	6.29047	6.69677	6.42832	5.26745	3.5334	3.86715	4.15777	7.54145	5.63616	7.6132	6.94356	7.7567	8.70536				4.52926
					10.1576	11.6595	8.69927	9.45384	8.37278	15.7443	5.99299	6.34687	3.86133	7.19014	6.68226	5.42707	6.31223	4.15011	4.81761	4.25658	6.38552	6.05867	9.86129	7.71684	6.1942	8.63361				4.06104
					8.86615	15.6427	3.84538	7.97373	9.52639	15.3888	6.34126	7.50983	3.96774	5.68101	6.99425	5.44158	8.4671	3.83813	5.23843	3.77012	6.88776	6.83992	10.5309	7.11097	6.89573	6.77615				3.71705
					7.61096	18.291	6.15987	6.36302	5.92769	12.0803	6.26145	5.72358	5.32833	4.96272	4.25894	7.32074	7.95196	4.38954	5.92044	4.21098	6.65657	8.11543	7.90816	8.53795	8.43431	9.45472				4.68214
					8.3365	14.402	6.63873	9.55542	8.72829	12.951	5.23117	5.27512	5.19911	5.59394	6.31223	6.10908	6.94346	5.89867	11.674	5.03949	6.53699	6.44133	7.74075	6.21811	6.80006	10.2997				3.73616
					4.49112	16.4191	5.04979	8.18414	7.25544	16.4046	6.34126	7.259	6.08843	5.34726	7.37153	6.03653	7.16838	3.74381	3.1271	4.98628	5.43686	7.20663	5.44483	7.42985	6.35363	7.70887				4.64392
					6.4646	14.1118	7.55291	8.36552	7.59645	12.1456	8.71378	6.29366	4.78866	6.63873	6.00025	6.32674	5.63022	5.72454	3.55517	4.24898	6.67251	5.96301	7.24649	6.48119	6.93559	7.4139				8.25586
					7.16112	15.8386	6.38479	5.48511	9.49737	13.0888	6.03653	4.12737	5.49555	5.04253	6.74756	5.65199	6.57343	4.22992	5.31098	3.42047	6.86384	8.58578	6.79209	7.69292	7.11097	7.52551				5.16947
					12.2254	10.5276	7.0668	6.89992	7.19014	18.9004	6.30498	5.06229	4.96348	4.22992	6.71128	6.27596	8.05354	6.32674	5.07881	4.24138	9.20759	5.5963	6.56091	5.397	7.19866	9.3192				5.10258
					7.9955	13.1033	6.89267	10.31	13.7563	19.4083	8.07531	7.61625	5.33593	8.99675	5.44884	5.65924	5.07155	6.05829	4.97723	4.04375	5.22959	7.7567	8.9764	5.8514	6.04273	7.15083				7.05188
					7.96647	11.333	5.45609	6.5952	9.48286	9.24343	7.45859	5.32073	5.05469	5.88416	7.50213	5.28922	6.76207	6.8709	4.48386	3.91454	7.18272	5.52455	10.1961	7.67698	8.51403	8.05963				4.03238
					7.51664	23.2174	9.28696	8.45259	9.998	12.7188	6.0728	5.54116	6.92455	8.11158	6.55892	7.4078	5.1296	5.42707	4.31699	3.03282	6.16231	7.62117	7.31027	4.92666	5.0861	9.18367				4.44326
					9.90368	18.6102	8.0608	9.18539	8.3365	20.366	4.41856	5.8376	5.75399	4.53465	6.85639	6.18889	6.23968	4.56367	4.76682	4.10456	7.25446	7.22258	8.60172	5.3412	6.88776	9.25542				3.72661
					7.44408	14.032	7.98824	8.00275	6.75481	12.98	5.23117	6.66611	5.7996	6.26145	9.04753	5.37628	5.84788	5.35452	5.75357	3.41287	5.95504	5.45281	6.48119	7.3581	8.2111	11.5673				3.78394
					9.72229	16.8616	7.41506	6.95071	8.5977	13.1686	7.08131	5.8376	5.0851	7.1321	7.05229	6.51539	6.17438	4.64348	4.47661	3.70931	5.97895	6.91964	9.39892	6.64062	7.02328	9.33514				4.62481
					6.68952	11.362	9.31599	6.5299	5.41256	15.6645	11.3712	6.90175	4.97868	4.42582	8.45984	4.57093	4.2009	4.38229	6.00025	4.06656	5.92315	5.32526	5.90721	5.23756	8.2111	7.56537				6.23967
					7.13935	11.0428	9.57718	6.00025	7.69802	12.3995	9.63812	6.11124	4.86467	6.87816	7.1321	5.03528	5.96397	3.80185	4.94821	3.84613	4.70344	4.98246	7.12691	5.76371	6.32972	8.70536				4.51015
					7.19014	11.6305	7.77783	6.61696	9.56993	16.303	10.5122	6.62811	4.18817	7.54566	5.92769	5.45609	4.72329	5.74631	5.00625	4.30979	7.32621	5.50861	5.92315	5.76371	7.35013	9.15179				2.78062
					8.78634	10.1068	6.72579	7.51664	8.14786	17.7178	5.38914	5.31313	4.72025	5.95672	8.18414	7.5384	6.53715	4.61446	4.45484	4.27939	5.89924	7.40593	8.54592	5.81951	8.34662	9.53444				3.90816
					7.40055	16.1941	6.5299	9.9327	8.30022	14.5834	8.51317	5.92881	5.19151	7.56743	5.47786	6.82737	5.96397	5.59394	4.25894	3.96774	7.27838	5.76371	6.53699	4.96652	6.69643	8.38648				2.45574
					9.56993	9.1999	9.78759	13.9595	8.05354	14.0973	9.60012	8.0495	4.68224	8.39455	6.10908	5.58669	5.20941	5.7318	4.85389	3.39006	7.28635	5.97895	6.88776	4.49617	5.88329	7.63712				4.91147
					10.7381	14.0973	7.83588	8.85889	10.1794	16.6004	15.5973	5.1079	5.63237	4.99174	7.05229	6.95797	4.78859	5.46335	4.37503	4.89507	6.8479	6.42538	6.15434	4.85491	6.29783	7.19866				4.70125
					10.7671	14.9172	9.28696	11.4201	5.10783	14.4456	9.4481	7.81387	4.87227	6.03653	6.1381	6.97973	6.09457	5.39079	3.89617	4.18817	7.74872	5.3412	7.92411	6.65657	7.59726	7.48565				3.93682
					8.71378	7.61821	11.1226	8.77183	9.64248	13.9667	9.84335	7.54784	3.53449	7.24093	7.11033	4.68701	5.57218	6.57343	3.39555	2.95681	6.64062	6.1942	9.64605	5.00638	8.01977	8.35459				2.00663
					11.1806	9.50463	7.32799	7.24819	9.09832	13.0308	9.30368	5.33593	4.31739	5.84788	6.49362	6.8056	4.56367	4.92644	3.65674	6.25566	5.7956	6.42538	7.00733	6.82398	6.48119	7.00733				2.17863
					6.10183	10.281	6.83462	6.0728	7.70528	15.5629	6.5673	5.70078	5.15351	6.63873	5.65924	5.77533	4.49112	5.22392	3.37378	5.02429	6.0507	5.82749	6.43335	6.33769	7.40593	10.6505				2.67551
					12.2254	14.7358	9.46835	8.22041	7.9302	28.6517	8.20913	6.37728	4.62904	7.13935	5.67375	4.86114	7.01601	4.74506	4.65074	3.73971	7.5574	5.35714	6.08259	7.70089	9.66199	8.80102				6.51678
					7.17563	12.6462	9.62072	5.65924	10.622	15.6355	11.7664	4.03615	5.44235	8.5324	7.05954	5.65924	5.12234	5.24568	5.43433	3.89173	7.95599	5.66008	5.49267	8.57781	6.71237	9.56633				4.27126
					10.3898	15.8676	8.11158	5.94946	8.24944	13.7055	15.6657	7.03096	5.57916	6.00025	4.09932	6.94346	4.20816	4.78859	3.78734	5.50315	9.05612	5.91518	7.42188	7.44579	7.85236	7.68495				6.23012
					7.00876	18.4433	11.6014	7.72705	6.47185	14.5834	12.9294	6.78773	4.70505	4.75957	6.05829	5.57218	5.21666	6.11634	4.01951	4.08176	6.73629	6.56091	6.61671	4.93463	8.35459	10.3635				4.80637
					9.10558	16.6875	11.8191	6.68952	5.43433	16.1579	12.1693	5.8072	5.01669	6.84914	6.2034	6.65324	6.32674	5.88416	4.59269	4.62143	6.33769	4.9426	5.77168	6.7044	4.79113	9.00829				3.04817
					8.24218	15.3815	9.19264	7.17563	8.59044	11.0428	7.85188	6.66611	3.71691	8.93145	6.01476	6.23242	4.06305	5.03528	3.90343	3.80812	8.01977	5.06218	6.18622	5.23756	6.97545	8.30676				3.58327
					11.0791	12.015	11.2532	7.74881	7.87215	11.2532	9.56211	6.42288	5.88321	6.02202	4.75957	4.58544	6.76933	5.88416	5.22392	4.80386	6.49713	6.78412	8.37054	7.39796	9.05612	9.38297				4.72992
					10.6655	29.3773	17.1954	9.56993	6.29047	10.8614	7.86708	6.08083	4.80386	6.29772	7.35702	4.47661	5.22392	4.11383	4.41856	5.75399	5.95504	6.76818	6.82398	6.69643	4.88281	7.60523				4.91147
					10.31		11.2895	10.5494	13.3863	14.997	10.7327	6.81813	7.76066	5.85514	5.81161	5.49237	8.50338	4.41856	5.5359	3.26085	5.35714	4.87883	6.07462	8.79305	9.65095	7.62117				4.54837
					6.52264		13.8724	9.89642	8.70653	9.17813	7.76827	6.59771	4.44661	7.9955	5.10783	5.77533	7.41506	4.57818	5.04253	4.4086	7.93208	8.37054	5.29337	6.43335	13.1291	8.44228				3.43039
					7.56017		13.5677	6.09457	8.4671	8.32925	10.0638	7.16778	4.4086	8.22767	4.62897	6.83462	6.14536	5.84063	5.36903	3.51168	6.12245	7.80453	8.02774	6.45727	8.87696	8.15529				3.50683
					9.37403		11.4854	7.10308	5.76807	14.5689	10.8315	5.43475	5.64757	6.34851	4.40405	4.70153	5.23843	4.99174	3.72204	3.91454	6.04273	7.28635	6.67251	6.72034	11.1034	6.11448				3.12461
					9.97623		15.9112	5.36177	5.28922	11.1806	7.66185	6.34687	6.5749	8.30748	4.45484	4.04854	8.27846	3.89617	4.36777	3.95254	7.03922	7.24649	6.34566	6.13042	11.0174	5.77168				4.12793
					10.68		22.6442	5.15862	9.81661	9.89642	8.71079	5.32073	5.1307	7.58194	4.45484	6.50813	5.01351	5.11509	5.62297	3.46608	8.50606	8.38648	6.62468	7.67698	10.6065	7.31027				3.87949
					12.7333		12.98	7.1974	7.03778	14.9897	9.91176	5.70078	6.14164	7.42957	4.65074	6.76933	7.54566	5.20215	4.31699	3.93734	7.62117	7.76467	6.21014	6.28986	10.8932	9.67793				7.07099
					8.69202		15.5919	7.39329	6.18889	13.1396	9.31128	6.11884	6.13404	5.52139	9.04028	7.91569	4.31699	3.96873	3.83813	4.3478	4.8868	7.46174	6.76818	8.20312	9.95672	9.27934
					10.1431		11.5362	10.1213	7.30623	11.645	6.14924	6.34687	6.27846	6.65324	7.74881	6.34126	5.4706	4.43307	5.17313	4.18817	7.2146	5.77168	5.97098	8.80102	11.3423	7.91613
					6.48636		15.2364	6.89267	7.8649	10.6728	7.54023	5.34353	6.78773	6.96522	7.05229	4.95547	6.50087	4.58343	5.81161	5.8148	8.77711	7.90019	5.80357	6.41741	9.84206	7.96397
					5.07881		13.1614	5.60846	8.16237	5.41256	9.24287	10.7327	5.44235	7.01601	5.92044	4.2662	6.25419	3.6713	4.41856	4.18057	7.4139	8.3227	6.51307	6.68846	11.7531	7.22258
					3.73655		14.4964	6.57343	9.98349	8.38003	10.003	5.97442	6.00482	5.68101	4.94095	5.65924	5.34726	3.61049	7.2627	5.29793	7.38201	5.9949	7.70887	7.08705	9.70828	6.95153
					7.41506		16.6077	7.63272	6.49362	6.70403	9.94976	6.04283	6.38488	6.84188	5.20941	5.25294	5.86965	4.17297	5.55767	4.51502	8.41837	5.38106	7.3023	7.03125	10.6638	7.4139
					6.02927			8.28571	7.0015	10.2012	8.70319	4.08936	5.8452	8.36552	7.46585	4.44759	6.21791	3.25325	4.15011	6.24806	5.29337	6.51307	6.09056	7.01531	9.32607	7.05517
					5.49962			7.75607	6.65324	10.992	10.7023	4.68224	5.1079	5.10058	5.78259	5.30373	7.0015	6.48369	5.44884	3.89934	7.23055	6.18622	7.38999	8.99235	10.3294	6.04273
					14.4093			7.57468	9.07656	13.6112	8.36115	5.76159	4.43141	4.89742	6.36302	3.75106	6.89267	4.17297	4.12109	4.92548	7.94802	7.88425	7.45376	7.98788	9.22096	7.88425
					14.2497			9.58444	6.72579	10.8614	9.72933	4.77346	5.39674	7.29897	5.8624	5.50688	7.08857	4.59863	4.05579	5.67038	8.60969	7.14286	4.86288	5.49267	10.6734	5.09407
					10.7453			9.12009	7.42957	11.3548	8.43716	6.49889	4.98628	7.17563	5.43433	3.94696	6.37028	5.33593	5.28922	4.15777	7.15083	4.85491	6.64062	7.05517	11.1416	10.794
					18.9657			6.15261	7.41506	6.53715	8.23953	6.5445	5.55636	6.71854	7.7343	6.08732	6.71854	4.81146	3.86715	5.38154	7.33418	7.42985	5.63616	5.7398	9.75606	7.00733
					12.2327			12.5664	8.91694	10.8904	12.4353	5.73879	5.42714	7.25544	3.50438	3.90343	6.18164	4.65184	4.75957	3.40527	7.26244	7.14286	7.08705	6.28986	10.9505	8.11543
					11.8989			7.669	9.06205	8.41631	12.3745	5.8376	7.05377	5.6665	5.45609	4.21541	7.74881	3.76252	3.0618	5.1231	6.46524	6.13839	5.70791	6.48916	12.5653	7.52551
					11.8119			7.26995	7.27721	7.71253	7.87468	5.91361	5.21432	4.94095	5.56492	4.999	4.12835	5.04709	5.92769	4.89507	5.34147	7.44579	6.0507	6.52105	11.5907	4.6057
					10.4188			8.48887	8.50338	9.03302	9.4937	5.65518	5.8224	7.08131	5.08606	4.08481	6.04378	5.47275	4.78134	4.87987	4.65348	5.23756	7.58929	8.70536	8.86741	4.51015
					14.9752			7.54566	7.41506	12.4358	8.96923	5.57156	4.86467	8.84438	4.60721	7.08857	4.46935	3.91454	4.84186	6.39248	4.72037	6.79209	5.83546	7.17474	9.14452	3.83171
					7.81411			8.10433	8.32925	10.0488	6.26326	6.77253	5.69318	7.93745	3.58419	4.78859	5.74631	4.87227	4.62143	4.4086	5.65679	6.12245	5.77966	8.55389	7.42454	4.08015
					10.5349			7.87941	7.17563	9.9327	8.42956	5.81886	4.43141	4.75231	3.73655	5.03528	5.71003	5.40434	4.21098	5.42714	5.08347	5.21365	5.83546	6.89573	10.8358	6.66967
					9.9327			7.76332	6.82737	18.944	11.5992	6.13085	6.39248	6.74031	3.55517	4.84663	5.37628	5.04709	4.28699	5.67798	3.55461	5.66805	7.38201	7.74872	8.45653	6.78433
					16.1506			9.6062	9.82387	8.21316	10.9455	8.38729	4.94068	4.44033	3.80185	6.28321	4.96998	4.66704	4.09696	4.59103	5.34147	7.43782	7.50957	6.13839	7.74943	4.04193
					12.3415			7.94471	7.62547	8.73555	8.23953	6.91444	5.01669	6.28321	3.21416	4.78134	6.23242	4.02855	4.23378	4.72785	5.50391	5.1977	7.97194	7.93208	10.8645	3.57372
					8.19139			4.88291	8.77183	13.3863	6.5597	6.55892	6.41528	4.9337	3.88892	5.31098	6.43558	5.71598	4.74305	5.95922	3.33483	5.91518	6.78412	6.11448	10.8549	4.11838
					7.61821			7.75607	8.0608	10.0996	7.41862	6.95071	4.92548	6.58068	3.10533	4.83938	7.11033	3.6485	4.24138	4.08176	3.46861	7.00733	7.23852	5.97098	8.41831	4.93058
					10.1504			7.67626	8.11158	12.2182	10.2158	7.11033	6.08083	7.56017	3.00375	5.70278	6.55166	3.80052	4.29459	4.02095	5.66635	6.27392	6.26594	7.7567	7.57743	2.90484
					17.6307			6.60971	6.6605	6.47911	7.82147	7.10308	6.83334	8.04628	3.9397	5.01351	5.63748	4.11216	5.06989	4.97868	4.61526	6.64062	6.59279	8.57781	8.28453	4.52926
					10.963			5.68827	7.37878	12.0658	4.63664	6.26145	4.86467	7.02327	3.64949	6.00751	6.89267	4.53022	5.51076	4.18057	6.07723	5.20568	6.43335	7.36607	11.2085	4.35726
					18.4651			5.81161	6.89992	12.697	8.86282	8.11884	5.63997	9.03302	5.41981	6.78384	5.18039	4.42381	4.21098	5.41954	3.96549	5.81154	6.95153	8.15529	11.3136	5.58035
					16.9269			5.68101	4.91193	9.07656	5.70838	7.41506	6.41528	6.63147	3.62772	5.02076	5.02076	4.49982	4.18817	4.4086	5.00703	5.83546	7.43782	8.14732	9.18274	5.78102
					7.9302			8.67025	8.15512	11.4854	9.86615	7.20465	5.32073	7.25544	3.99049	5.60846	4.43307	4.20338	3.01001	5.63997	4.01327	7.66103	7.38999	5.6521	8.87696	4.49104
					17.1591			6.54441	7.76332	8.01726	6.67371	6.95071	4.10456	4.53465	3.70027	5.44884	5.15862	4.16537	4.50742	4.3554	3.77438	8.31473	7.57334	8.81696	8.89607	5.17903
					20.1121			10.5784	6.0728	13.3645	5.45755	6.37753	5.29793	5.52865	4.65799	4.08481	5.80435	3.59529	3.27605	5.41194	5.47524	4.54401	8.25096	6.36161		4.12793
					10.31			7.95922	7.46585	16.8616	7.25139	6.68226	5.46515	4.005	3.19239	4.66525	4.97723	5.1003	4.53022	5.95922	4.72037	6.79209	5.27742	6.52105		5.0548
					12.9872			8.83713	8.45984	10.6728	6.77253	7.04503	5.41954	3.5987	4.2662	4.44759	6.71128	4.15777	5.34353	4.57583	8.81008	5.56441	7.68495	5.85938		4.68214
					16.6948			6.86365	8.98949	8.44533	7.22099	7.84313	6.16445	3.72204	4.70878	5.84063	4.81036	5.91361	4.4086	5.22192	5.8479	6.33769	8.08355	7.54943		3.77438
					13.4298			5.20941	9.03302	10.8106	7.57064	6.8709	6.66611	5.17313	7.49487	6.37028	7.08131	5.19911	4.49222	4.05136	6.33523	7.71684	8.33865	8.62564		2.68507
					10.9412			5.81886	9.69327	13.4661	7.77587	6.40655	5.8072	5.13685	5.72454	4.91193	6.47185	5.25992	5.49555	4.78866	5.36058	6.07462	8.54592	5.1977		4.42415
					10.9194			9.06205	7.31348	15.5412	4.77346	6.58068	6.65851	4.76682	7.70528	4.89017	6.36302	4.59863	4.97108	5.18391	4.39548	7.40593	7.74075	6.35363		4.92103
					15.4831			6.49362	6.28321	13.3355	5.73119	8.81536	5.15351	2.94571	6.32674	6.00025	6.38479	5.05469	5.54116	4.60623	6.02945	9.12787	6.53699	7.93208		5.27458
					12.5156			7.29897	6.53715	12.5809	6.84094	8.0608	10.2737	5.38354	5.34353	6.52264	5.74631	6.68132	3.70931	5.71598	4.41459	6.24203	5.36512	6.38552		10.7307
					15.6572			3.60595	5.97123	8.41631	7.91268	6.69677	8.63397	2.9965	5.40434	4.62897	4.64348	4.3782	5.18391	6.08843	7.16655	7.59726	3.61129	6.12245		11.4378
					13.3645			5.04253	10.2882	11.3838	6.84854	6.61696	10.027	5.35113	4.09696	5.02802	6.52264	4.58343	4.97868	5.8604	6.56456	5.49267	7.36607	8.18718		8.72408
					20.8376			7.32799	8.58319	5.39079	7.62385	8.2059	7.37153	4.72785	5.19911	5.81161	5.77533	5.31313	4.92548	6.5445	3.9846	7.57334	6.48916	8.88871		9.63184
					10.0778			5.23117	7.81411	9.34501	7.3046	7.0668	8.17688	5.39674	5.58677	6.52264	5.93495	5.58677	5.66278	4.27179	5.49435	7.20663	7.62117	8.08355		9.96628
					12.3052			6.41381	10.8977		3.53449	6.13085	6.88541	7.3198	3.77012	6.99425	7.21191	4.3782	5.94402	4.90267	6.05812	9.78157	6.48119	7.4139		9.53629
					9.77308			7.64724	8.95321		6.35447	7.09582	8.83713	5.0851	4.46941	8.17688	13.4226	3.88413	4.08176	4.29459	3.61194	8.11543	7.20663	9.22353		12.9953
					10.3027			6.15261	6.50813		6.27846	6.61696	8.00275	4.58343	4.24138	6.40655	14.5834	4.84947	4.62143	3.87653	7.1761	7.27041	5.46875	9.06409		12.0207
					15.3743			5.58669	7.64724		7.50983	6.60971	8.38003	5.70838	4.72785	4.64348	14.1626	3.6181	5.23712	5.44995	8.0552	8.88871	10.7382	7.85236		8.44697
					11.1298			4.69427	8.3365		5.25232	5.92044	7.32799	5.00909	3.17724	6.36302	14.4819	4.32499	5.59437	4.52262	6.12501	9.09598	5.58036	8.05963		9.74651
					12.5592			8.32925	6.54441		5.8604	6.21066	8.64123	6.49889	5.04709	5.50688	16.5787	4.72025	4.56063	4.42381	5.56124	6.43335	10.1483	10.0765		10.9792
					10.0415			6.92169	8.3365		7.08417	7.05954	9.01126	3.98295	4.3554	7.36427	13.009	4.33259	5.02429	5.69318	6.13457	9.83737	9.59821	9.55836		6.899
					7.14661			5.81886	9.61346		5.67798	6.6605	9.96898	5.70838	4.34019	7.36427	10.3753	3.35206	4.09696	4.24138	7.10921	8.78508	8.51403	6.78412		11.648
					9.91093			5.04253	7.67626		4.73545	7.2627	7.50213	4.3934	5.20671	5.89867	13.5749	4.21098	4.46941	5.70838	8.01698	8.14732	6.72034	9.67793		12.4029
					13.0453			8.54691	10.7888		5.42714	7.62547	10.4261	3.26085	3.97534	5.14411	13.2557	3.70931	3.72451	2.59196	9.16363	8.2669	6.59279	6.77615		12.0589
					11.4491			6.02202	7.53115		7.54784	8.90968	6.76207	4.11977	4.71265	6.86365	10.5422	3.59529	4.03615	6.91695	5.72368	8.95249	7.54145	8.2669		8.28453
					12.7188			7.90843	10.3463		5.00149	8.17688	7.63272	4.363	4.59103	6.13085	10.4116	3.83093	5.03189	3.70931	7.48188	6.71237	9.18367	7.42985		11.1607
					8.08256			7.85039	8.35101		8.43716	7.51664	8.75006	4.68224	4.94068	4.9337	10.7816	4.82666	3.84613	5.1155	5.28414	8.87277	7.91613	9.52647		10.7976
					14.8664			6.05829	9.77308		6.61291	6.83462	7.95922	5.57156	3.97534	7.1321	11.5434	4.62904	4.88747	4.92548	6.94677	7.38201	8.2111	6.28189		10.5969
					11.7538			5.24568	8.17688		5.73119	6.34851	6.95797	4.3934	4.81906	4.66525	10.4623	4.27179	5.00149	5.04709	7.42454	6.3058	6.25	9.09598		10.6447
					17.0503			4.52014	4.81036		6.36967	6.09457	7.83588	6.25566	4.65944	4.54191	8.24944	4.90267	3.95254	4.66704	6.30656	7.76467	5.50064	9.58227
					19.4881			8.90968	9.28696		6.14924	7.91569	8.10433	4.33259	3.95254	4.81036	11.1951	4.56063	4.45421	4.21098	4.9497	10.9295	9.61416	7.70089
					12.9002			6.3993	13.9667		6.68132	6.47911	7.87941	5.03189	3.36726	6.21066	9.02577	3.56489	5.66278	4.43901	7.00411	6.76818	8.96843	8.88074
					9.22892			9.12735	11.2604		6.48369	7.97373	7.05229	5.19151	4.16537	4.91919	16.8907	4.03615	3.59529	6.70412	6.32567	8.17124	5.52455	7.34216
					7.38604			6.01476	6.58068		5.03189	7.17563	9.15637	4.05896	3.86893	5.95672		4.21098	3.77772	5.8072	7.28121	9.8294	6.77615	7.44579
								6.00751	11.8772		6.65851	7.42957	6.67501	4.55302	3.29885	3.80911		4.54542	4.24898	6.37728	3.74572	6.80006	8.01977	5.61224
								6.39204	8.30022		6.65851	7.02327	7.9302	5.61717	4.401	6.76207		3.92214	5.70838	5.1079	6.383	8.99235	6.26594	7.20663
								5.63022	5.75357		5.8528	7.78509	7.17563	5.54116	3.13163	4.78859		4.18057	4.4086	4.84186	6.41167	7.50957	8.2669	6.9037
								7.14661	8.18414		5.87561	7.58194	6.92895	4.08936	3.53449	9.16362		4.62143	5.1231	3.78532	5.56124	7.46174	8.68941	5.66805
								5.72454	16.1869		4.68224	6.95071	7.42957	5.1307	3.38246	6.70403		5.24472	4.3782	4.65944	6.49767	6.25797	8.11543	5.69994
								8.16963	8.11884		7.03096	7.72705	7.16838	5.03949	4.3934	11.7393		4.28699	4.15777	7.05377	7.21432	9.81346	7.93208	4.93463
								8.88066	14.6778		4.17297	6.3993	8.41631	5.1155	4.75825	8.94596		3.51168	4.33259	4.59103	8.3132	7.14286	7.54943	5.04624
								8.19865	12.9147		5.29793	6.71128	6.84188	5.38914	4.27179	9.38129		3.13923	5.0775	4.68224	6.69833	8.52997	7.08705	5.64413
								8.75732	19.0528		5.70838	6.65324	5.81886	5.93641	3.07842	6.00751		4.03615	3.20764	6.66611	5.8479	8.69739	7.94802	6.7044
								8.32925	10.622		6.89415	7.96647	8.21316	4.66704	7.81411	6.91444		3.80052	5.35113	5.37394	5.55169	7.31824	6.39349	6.41741
								7.69077	11.3257		7.38821	7.12484	6.63147	6.77253	8.07531	8.18414		4.08176	4.61383	4.94068	6.84166	6.17825	8.0118	5.97895
								8.56868	9.95447		6.21765	7.05229	11.1879	4.21098	9.48286	8.16237		3.79292	4.31739	4.67464	6.555	6.13839	8.09152	6.1942
								9.55542	7.95922		6.13404	7.34251	8.14786	5.8452	6.87816	7.21916		3.89934	3.93734	4.74305	7.73987	7.27041	5.10204	10.8549
								10.4406	9.70052		5.33593	6.43558	6.97973	5.63997	7.16838	8.16237		3.28365	6.37728	5.25232	4.08015	5.46875	6.9037	9.03941
								7.77058	8.54691		4.08936	7.66175		5.1383	11.5289	5.88416		3.56489	5.58677	5.67038	5.62813	5.2854	7.32621	13.6164
								7.14661	11.2604		6.78773	8.78634		5.28273	7.16112	7.7996		4.67464	5.61717	3.84613	7.80676	7.69292	6.76818	10.6734
								8.79359	14.8084		5.0775	7.97373		6.95495	6.1381	10.651		4.62143	5.06989	4.46181	5.02614	5.00638	6.06665	7.46277
								7.30623	10.6728		5.38154	4.94095		3.96014	6.09457	10.9122		3.84613	5.95162	4.08936	6.61233	6.21014	7.19866	8.12209
								9.05479	11.5071		3.60289	6.95797		4.98628		6.82011		3.42047	5.27512	4.82666	3.95593	7.19069	6.1942	10.6829
								5.91318	9.0693		5.57916	6.97973		6.07323		8.23493		7.59645	5.61717	9.41756	5.54213	7.52551	5.52455	8.94385
								7.58194	11.1226		3.86893	6.99425		4.94068		8.13335		10.8469	6.25566	17.5437	8.65719	5.20568	5.15991	8.62852
								12.7333	14.5979		5.65518	6.68952		5.53356		6.64598		7.91569	4.90267	9.21441	7.39588	9.69388	4.35726	11.3136
								11.986	11.0791		5.68558	7.50213		5.16111		10.5349		5.15862	3.99815	8.93145	8.0552	5.88329	8.17942	8.51386
								12.8712	15.2437		6.44568	7.91569		5.78439		8.12609		9.24343	4.58343	9.98349	7.2621	7.69292	5.92435	7.51054
								9.23618	19.7348		6.74212	7.669		5.60197		9.51188		7.2627	5.86801	10.0706	6.82255	7.29432	7.50099	8.45653
								9.46835	11.3112		7.39581	7.21191		4.87987		8.02452		9.11283	6.71172	12.2472	7.58699	9.50255	7.12833	9.54584
								10.5131	11.2024		3.83093	7.7343		6.97776		7.4731		4.62897	5.38154	7.20465	6.48811	6.83992	8.52341	9.16363
								11.0065	12.9365		5.90601	6.76933		5.0851		7.4731		8.45259	3.54209	9.1999	7.73032	6.17279	9.99494	5.64724
								12.0005	16.3683		6.5597	7.03778		5.22952		8.79359		9.64974	3.35206	10.0198	8.06475	7.23344	7.52965	7.95009
								10.1286	15.962		6.65091	8.23493		4.4086		9.54816		7.82137	6.08843	7.80685	7.6921	9.17318	7.72076	9.62228
								13.0163	16.1288		7.06897	6.8709		3.72451		8.63397		7.30623	4.86467	9.41031	10.7403	8.48519	11.8009	7.61565
								8.16963	16.1941		6.70412	8.37278		3.87653		8.44533		9.48286	6.26326	13.5314	6.50723	6.88944	7.62521	9.47895
								9.22892	18.7698		4.13497	7.2627		5.27512		10.1794		9.38854	5.26752	9.79485	7.76854	7.25255	9.66051	8.49475
								12.7768	17.4856		5.29793	8.4671		6.45329		9.80936		6.39204	3.58769	9.50463	6.79389	6.76522	6.01035	5.58035
								11.5579	15.9184		4.56063	7.26995		4.67464		8.22767		7.75607	4.72025	9.91093	8.91518	7.85454	7.39588	11.9825
								10.709	18.3925		5.99722	6.68952		3.6713		7.97373		7.36427	4.95588	9.43207	8.24631	7.48188	8.39919	9.36429
								13.2847	21.6793		12.4885	8.72104		4.44661		8.67751		5.91318	5.95922	9.34501	8.94385	8.69541	8.88652	10.2816
								10.5349	11.7611		10.9759	8.27846		5.39674		9.0693		8.30748	4.87987	9.01126	8.85785	8.48519	6.49767	9.81339
								13.8289	20.9682		13.2106	7.40055		3.20764		6.2034		7.93745	3.17724	12.1819	6.18234	8.74319	5.92435	9.07763
								8.94596	15.2509		5.35874	7.66175		5.25232		7.95196		6.15987	4.32499	9.01126	8.16986	6.05812	7.83542	9.06807
								9.92544	12.0368		8.16963	6.83462		4.72025		6.86365		8.61946	5.04709	10.1286	6.56456	9.66051	7.83542	7.97876
								11.6958	12.4866		10.4696	7.67626		4.66704		8.36552		8.61946	5.8604	10.8832	8.38964	8.13164	7.80676	7.81632
								14.5472	9.78759		6.58794	8.16963		5.25992		9.04028		6.76207	5.70078	9.74406	6.17279	7.84498	7.84498	6.66967
								21.0698	16.8689		8.48887	5.68101		3.34446		7.22642		10.2157	6.94346	10.4696	4.88281	9.50762	10.3294	7.82587
								8.663	13.7346		6.98699	6.48636		5.67798		8.8734		9.28696	8.42357	7.84313	6.98499	8.04564	5.83835	8.09342
								14.2207	14.5109		7.8649	6.5952		4.363		8.24218		11.4999	6.8709	7.26995		9.89939	11.8678	8.96296
								22.5862	8.11158		8.61221	8.10433		4.99388		7.12484		8.07531	7.64724	9.05479		9.6414	8.47564	9.1254
								8.98949	14.1916		7.53115	6.21066		4.77346		6.15987		12.7623	9.72229	8.97498		8.52341	8.7623	8.69541
								9.8674	10.5712		5.37628	10.2157		6.11884		9.27971		10.4188	6.98699	8.95321		7.59654	7.11877	9.79428
								7.67626	8.01726		7.58919	9.42482		3.89934		6.98699		8.77183	9.64974	10.339		7.6921	6.76522	7.10921
								15.4106	16.4916		7.69802	6.63873		6.77253		5.71729		10.5422	5.44158	8.69202		4.59615	6.34478	11.0365
								13.4734	10.3898		5.34726	8.02452		4.56823		7.56743		9.64974	6.4646	6.49362		7.49143	7.82587	6.77478
								13.1686			7.94471	6.70403		4.44661		8.35827		10.5422	8.01001	7.61096		8.55208	5.62813	9.45029
								17.1519			6.31223	6.73305		2.30312		6.78384		8.61946	9.8021	3.55517		6.96588	6.31612	8.53297
								12.6462			6.18889	6.95071		5.35874		5.52139		7.24819	5.07881	6.01476		6.47856	6.57411	8.06475
								12.5084			7.19014	7.63998		4.45421		8.38729		9.20715	7.87941	6.10908		5.72368	4.93058	6.20145
								12.9727			8.73555	8.2059		4.93308		7.92294		9.70052	9.97623	7.67626		5.77146	8.89607	7.33854
								11.2024			8.09707	7.03052		5.14591		6.68226		7.94471	5.7318	7.66175		9.2974	6.39256	8.81008
								13.7781			7.48761	6.70403		4.62904		8.9387		7.51664	10.4623	7.42232		5.89568	6.77478	6.07723
								15.2654			8.43808	7.56743		4.23378				4.07756	9.68601	7.8649		8.36097	8.72408	7.05188
								15.5339			8.48887	8.21316		6.24806				6.71854	8.19139	8.71378		6.03901	5.27458	8.61897
								14.3875			8.25669	7.03052		3.32926					10.0198	9.75131		6.62189	7.51054	6.383
								10.9992			9.75131	8.19139							11.0283	7.38604		7.94053	8.01698	6.727
								13.6112			7.05229	7.4078							7.72705	7.92294		6.73656	6.17279	8.55208
								12.6753			8.8734	7.79234							6.0728	12.8929		6.09634	5.64724	8.9343
								9.82387			7.8649	7.11033							9.42482	7.7343		5.32236	7.07099	7.52965
								9.88191			3.89617	7.7996							8.48887	7.77058		5.54213	7.08055	5.79057
								10.963			8.14786	7.14661							9.30873	8.62672		6.80344	5.15991	6.813
								12.1456			7.91569	7.75607							9.09107	8.97498		6.32567	5.92435	7.21432
								11.7973			7.68351	8.97498							7.42957	7.08857		6.22056	9.67962	9.95672
								10.0778			6.65324	7.9955							11.0936	8.19139		6.54545	5.25547	10.5396
								10.5712			8.09707	7.94471							5.43433	8.61221		5.85746	5.63768	9.40251
								12.2835			7.01601	9.34501							7.58194	8.95321		7.55832	6.79389	9.59362
								10.9267			6.97248	6.68226							9.83838	8.41631		6.555	7.82587	8.43741
								12.3052			8.92419	7.51664							8.35827	8.92419		5.56124	7.33854	12.3456
								7.84313			7.53115	7.77783							7.79234	8.99675		7.27166	5.20769	8.41831
								15.5484			8.69202	8.73555							6.50813	8.10433		6.00079	8.56164	10.8932
								10.1866			8.30748	7.26995							7.35702	8.12609		5.61857	5.50391	8.49475
								10.6655			8.68476	7.56743							8.19865	8.58319		6.1919	6.23967	8.96296
								13.7853			8.19865	7.77783							9.49737	7.71253		7.92142	5.73324	10.8932
								10.368			6.4646	8.16963							6.74031	9.21441		6.1059	7.76854	11.0843
								17.725			9.14185	10.4696							6.6605	8.67025		6.09634	7.59654	8.57119
								11.8264			6.72579	5.1949							10.5784	8.51063		7.02322	8.54252	8.44697
								9.33775			7.75607	7.39329							7.30623	9.20715		5.46569	5.53257	11.7054
								9.62797			10.5059	5.81886							9.16362	8.97498		6.40212	5.36058	9.43118
								10.0198			7.84313	5.63748							8.85889	9.69327		5.78102	4.57704	10.3389
								8.60495			7.15386	7.82862							8.67751	8.63397		4.70125	6.51678	9.49807
								11.1879			8.16963	8.10433							9.62797	7.59645		6.69833	7.4341	7.74943
											6.04378	6.78384							6.84188	8.61221		5.99123	8.38008	10.0618
											7.54566	7.93745							11.7466	8.88066		8.80052	6.87989	8.39919
											7.5384	5.86965							11.6305	10.0923		5.65679	6.23967	10.4249
											7.87215	6.5952							8.96772	8.15512		6.90855	6.18234	11.2563
											7.82862	6.41381							9.03302	10.1359		6.87989	7.68254	9.39296
											7.11759	7.24093							7.97373	6.3993		6.727	7.3481	9.89939
											7.57468	8.22041							10.7163	7.69077		7.64432	7.1761	9.95672
											7.79234	9.54816							11.2822	7.66175		7.97876	7.73987	10.9505
											8.34376								6.22517	7.24819		8.64763	8.44697	6.63145
											8.58319								8.85889	9.58444		6.15368	8.23675	16.0053
											8.36552								7.48761	7.29897		9.09674	6.88944	7.87365
											6.04378								8.51789	7.9955		7.99787	6.79389	10.3103
											10.3753								6.92895	6.90718		5.63768	7.14744	9.43118
											7.03052								7.82137	7.74155		8.26542	6.94677	9.62228
											6.95071								9.74406	8.00275		6.11545	6.48811	11.7054
											11.3257								10.0488	8.38729		5.17903	6.14412	7.89276
											6.40655								8.5977	7.49487		6.23967	9.28785	9.3834
											8.90243								9.30147	6.39204		6.84166		9.77517
											7.42957								5.56492	9.11283		4.7777		11.3518
											9.90368								10.8179	7.87941		4.74903		9.43118
											9.54091								11.05	8.29297		5.60902		10.4536
											9.83838								10.2592			7.61565		9.13496
											9.06205								7.02327			4.88281		10.2147
											9.02577								8.75732			6.35434		8.5043
											7.20465								9.0693			5.27458		12.0016
											8.69202								6.12359			6.53589		10.0141
											9.89642								9.0693			5.35102		8.25586
											8.63397								7.85039			5.15991		9.47895
											8.17688								8.08982					8.17942
											8.24218								7.89392					8.20809
											10.5204								8.72829					10.7307
											7.91569								9.10558					10.4058
											8.9387								8.48161					8.54252
											10.0415								7.56017					6.899
											8.67751								7.97373					8.48519
											7.56017								8.69202					9.36429
											8.4671								7.19014					6.61233
											8.63397								6.79835					6.66011
											7.87941								9.09832					6.79389
											7.0668								8.9387					7.46277
											10.31								7.14661					7.47232
											7.74155								6.84188					8.18897
											9.86014								7.10308					7.87365
											9.69327								6.78384					10.7212
											8.77183								10.2157
											8.64123
											7.87941
											6.42832
											9.78033
											7.64724
											7.90118
											8.69927
											9.18539
											8.96772
											7.64724
											10.0633
											8.64123
											9.35226
											8.01001
											7.48761
											9.56267
											8.62672
											8.03177
											6.89992
											7.21191
											7.32074
											6.75481
											7.95196
											7.63998
											7.30623
											6.00025
											6.66775
											7.88666
											8.53965
											8.60495
											8.48887
											9.25069
											8.86615
											6.99425
											9.2652
											2.65549
											7.69802
											8.3365
											9.50463
											8.05354
											11.1226
											10.0996
											4.63623
											8.13335
											8.32925

[truncated: 1 more sheets: Figure S3a]
